# Supplementary material for: Single cell spatial analysis reveals the topology of immunomodulatory purinergic signaling in glioblastoma
Source: Nat Commun. 2022 Aug 16;13:4814. doi: 10.1038/s41467-022-32430-w (PMC9381513; doi:10.1038/s41467-022-32430-w)
Supplement: Supplementary file 4 — Supplementary Data 1 [file 41467_2022_32430_MOESM4_ESM.xlsx]

## Sheet: Data S1
Supplementary Data 1: Immune lineage signatures
Pombo Antunes et al. 2021
10.1038/s41593-020-00789-y
Monocyte	TAM1 [Mo]	TAM2 [Mg]	cDC1	cDC2	MigDC	pDC	Pre-DC	Mast	NK1	NK2	T	Treg	B	Plasma B
FCN1	HLA-DQA1	FSCN1	XCR1	FCER1A	CCR7	IL3RA	CD5	MS4A2	KLRC1	KLRC1	CD3G	CD3G	MS4A1	JCHAIN
CFP	CD74	SLC1A3	CLEC9A	CLEC10A	LAMP3	LILRA4	AXL	HDC	TRDC	TRDC	TRAC	TRAC	BANK1	SDC1
S100A8	FXYD5	SLC2A5	CADM1	CD1C	SAMSN1	TPM2	SIGLEC6	CTSG	GNLY	GNLY	TRBC2	TRBC2	CD79A	IGHGP
S100A9	LYZ	SLC11A1	RAB7B	CD1E	LAD1	IRF7			FGFBP2			FOXP3
VCAN	TGFBI	ADGRG1	TACSTD2		CCL19	TCF4			SPON2			CTLA4
APOBEC3A	HLA-DRB5	TMEM119	CLNK		FSCN1				S1PR5			IL2RA
EREG	CLEC12A	P2RY12	PPY		NCCRP1
LYZ	ACP5	P2RY13	DBN1		LIMCH1
	MS4A7	GPR34	IDO1		CCL22
	MS4A6A	GPR84
	JAML	BIN1
	LGALS3	CTSB
	FCGR2B	OLFML3
	ANXA1	SALL1
	BLVRA	TREM2
	CD44	TMIGD3
	C1QA	APOC2
		SCIN
