# Supplementary material for: Single cell spatial analysis reveals the topology of immunomodulatory purinergic signaling in glioblastoma
Source: Nat Commun. 2022 Aug 16;13:4814. doi: 10.1038/s41467-022-32430-w (PMC9381513; doi:10.1038/s41467-022-32430-w)
Supplement: Supplementary file 5 — Supplementary Data 2 [file 41467_2022_32430_MOESM5_ESM.xlsx]

## Sheet: Data S2
Supplementary Data 2: Inflammatory signatures
Gromeier et al, Nat Comm, 2021
doi: ﻿https://doi.org/10.1038/s41467-020-20469-6
DOI: 10.1126/science.aar3593
Source:	Reactome database Set MHC class II alpha/beta dimer genes [nucleoplasm]	Galon, J., Angell, H. K., Bedognetti, D., & Marincola, F. M. (2013). The continuum of cancer immunosurveillance: prognostic, predictive, and mechanistic signatures. Immunity, 39(1), 11-26.	Ayers, M., Lunceford, J., Nebozhyn, M., Murphy, E., Loboda, A., Kaufman, D. R., ... & McClanahan, T. K. (2017). IFN-γ–related mRNA profile predicts clinical response to PD-1 blockade. The Journal of clinical investigation, 127(8), 2930-2940.	Rooney, M. S., Shukla, S. A., Wu, C. J., Getz, G., & Hacohen, N. (2015). Molecular and genetic properties of tumors associated with local immune cytolytic activity. Cell, 160(1-2), 48-61.	Coppola, D., Nebozhyn, M., Khalil, F., Dai, H., Yeatman, T., Loboda, A., & Mulé, J. J. (2011). Unique ectopic lymph node-like structures present in human primary colorectal carcinoma are identified by immune gene array profiling. The American journal of pathology, 179(1), 37-45.	Reactome database Pathway Interferon gamma signaling	Reactome database Set MHC Class I [plasma membrane]
	https://reactome.org/content/detail/R-HSA-9034237	https://doi.org/10.1016/j.immuni.2013.07.008	https://doi.org/10.1172/JCI91190	https://doi.org/10.1016/j.cell.2014.12.033	https://doi.org/10.1016/j.ajpath.2011.03.007	https://reactome.org/content/detail/R-HSA-877300	https://reactome.org/content/detail/R-HSA-198889
Nb of genes	11	18	18	2	12	93	8
	MHCII*	Immunoscore*	T cell Inflam	CYT	Chemokine	INF-gamma*	MHC-I*
	HLA-DPA1	INFG	CXCR6	GZMA	﻿CCL2	IFNG	HLA-C
	HLA-DQA2	IL12	TIGIT	PRF1	CCL3	JAK1	HLA-B
	HLA-DQA1	TBX21	CD27		CCL4	IFNGR1	HLA-H
	HLA-DRA	IRF1	CD274		CCL5	JAK2	HLA-A
	HLA-DPB1	STAT1	PDCD1LG2		CCL8	IFNGR2	HLA-B
	HLA-DQB1	GZMA	LAG3		CCL18	STAT1	HLA-E
	HLA-DQB2	GZMB	NKG7		CCL19	GBP6	HLA-F
	HLA-DRB4	GZMH	PSMB10		CCL21	GBP5	HLA-G
	HLA-DRB5	PRF1	CMKLR1		CXCL9	GBP4
	HLA-DRB1	GNLY	CD8A		CXCL10	GBP7
	HLA-DRB3	CXCL9	IDO1		CXCL11	GBP3
		CXCL10	CCL5		CXCL13	GBP2
		CCL5	CXCL9			GBP1
		CX3CL1	HLA.DQA1			IRF4
		CCL2	CD276			IRF9
		MADCAM1	HLA.DRB1			IRF5
		ICAM1	STAT1			IRF1
		VCAM1	HLA.E			IRF3
						IRF6
						IRF8
						IRF2
						IRF7
						FCGR1A
						FCGR1B
						HLA-C
						HLA-B
						HLA-H
						HLA-A
						HLA-E
						HLA-F
						HLA-G
						HLA-DPA1
						HLA-DQA1
						HLA-DRA
						HLA-DQA2
						HLA-DRB1
						HLA-DRB3
						HLA-DQB2
						HLA-DPB1
						HLA-DRB5
						HLA-DRB4
						ICAM1
						CD44
						VCAM1
						NCAM1
						TRIM10
						TRIM29
						TRIM46
						TRIM35
						TRIM48
						TRIM2
						TRIM14
						TRIM45
						TRIM17
						TRIM3
						TRIM6
						TRIM62
						TRIM5
						TRIM25
						TRIM68
						TRIM31
						TRIM38
						TRIM26
						PML
						MID1
						TRIM22
						TRIM34
						TRIM8
						TRIM21
						MT2A
						SP100
						PTAFR
						IFI30
						B2M
						PTPN6
						PTPN11
						PTPN1
						PTPN2
						SOCS1
						SOCS3
						SUMO1
						PIAS1
						CAMK2B
						CAMK2A
						CAMK2D
						CAMK2G
						PRKCD
						OAS2
						OAS1
						OAS3
						OASL
						HLA-DQB1
						CIITA
