# Supplementary material for: Single cell spatial analysis reveals the topology of immunomodulatory purinergic signaling in glioblastoma
Source: Nat Commun. 2022 Aug 16;13:4814. doi: 10.1038/s41467-022-32430-w (PMC9381513; doi:10.1038/s41467-022-32430-w)
Supplement: Supplementary file 6 — Supplementary Data 3 [file 41467_2022_32430_MOESM6_ESM.xlsx]

## Sheet: Data S3
Supplementary Data 3: Comparison of Glioblastoma CD73 mRNA Expression to Other Cancers (TCGA)
Cancer Subtype	N	p-value
Acute Myeloid Leukemia (AML)	173	<1E-15
Thymoma	119	<1E-15
Adrenocortical Carcinoma (ACC)	78	<1E-15
Chromophobe Renal Cell Carcinoma (ChRCC)	65	5.45e-13
Testicular Germ Cell Tumor (TestGCT)	149	<1E-15
Diffuse Large B Cell Lymphoma (DLBCL)	48	<1E-15
Prostate Adenocarcinoma	493	<1E-15
Lung Squamous Cell Carcinoma (SCC)	484	4.3e-14
Uterine Carcinosarcoma (CS)	57	<1E-15
Cervical Squamous Cell Carcinoma (CESC)	294	8.67e-13
Cutaneous Melanoma	443	0.0001
Bladder Urothelial Carcinoma	407	9.8026e-08
Uveal Melanoma	80	2.23006e-09
Breast Carcinoma	1082	<1E-15
Ovarian Carcinoma	300	3.9e-14
Cholangiocarcinoma	36	6.84081e-07
Papillary Renal Cell Carcinoma (pRCC)	283	1.2269e-08
Pheochromocytoma	178	1.258e-12
Mesothelioma	87	0.0012
Clear Cell Renal Cell Carcinoma (ccRCC)	510	5.31276e-09
Endometrial Carcinoma	527	0.5048
Head & Neck Squamous Cell Carcinoma (SCC)	515	0.0653
Esophageal Adenocarcinoma	181	0.3412
Low Grade Glioma	514	3.70326e-05
Gastric Adenocarcinoma	412	0.0912
Lung Adenocarcinoma	510	0.0865
Pancreatic Adenocarcinoma	177	0.2297
Colorectal Adenocarcinoma	438	0.9712
Hepatocellular Carcinoma	366	0.6111
Glioblastoma	160	N/A
Sarcoma	253	0.0124
Thyroid Carcinoma	498	1.129e-12
*GBM expression compared to each tumor type by unpaired two-sided t-test with Welch’s correction
