# Supplementary material for: Single cell spatial analysis reveals the topology of immunomodulatory purinergic signaling in glioblastoma
Source: Nat Commun. 2022 Aug 16;13:4814. doi: 10.1038/s41467-022-32430-w (PMC9381513; doi:10.1038/s41467-022-32430-w)
Supplement: Supplementary file 7 — Supplementary Data 4 [file 41467_2022_32430_MOESM7_ESM.xlsx]

## Sheet: Data S4
Supplementary Data 4: Comparison of Glioblastoma CD39 and Adenosine Receptor mRNA Expression to Other Cancers (TCGA)
Cancer Subtype	N	ADORA1	ADORA2A	ADORA2B	ADORA3	ENTPD1/CD39
Hepatocellular Carcinoma	363	<0.0001	<0.0001	<0.0001	<0.0001	<0.0001
Ovarian Epithelial Tumor	300	<0.0001	<0.0001	<0.0001	<0.0001	<0.0001
Thymic Epithelial Tumor	119	<0.0001	<0.0001	<0.0001	<0.0001	<0.0001
Prostate Adenocarcinoma	493	<0.0001	<0.0001	<0.0001	<0.0001	<0.0001
Ocular Melanoma	80	<0.0001	0.0486	<0.0001	<0.0001	<0.0001
Cervical Adenocarcinoma	46	<0.0001	0.4836	0.0874	<0.0001	<0.0001
Pleural Mesothelioma	87	<0.0001	0.0024	<0.0001	<0.0001	<0.0001
Cervical Squamous Cell Carcinoma	248	<0.0001	0.1115	<0.0001	<0.0001	<0.0001
Renal Non-Clear Cell Carcinoma	348	<0.0001	0.6871	<0.0001	<0.0001	<0.0001
Non-Seminomatous Germ Cell Tumor	86	<0.0001	<0.0001	<0.0001	<0.0001	<0.0001
Endometrial Carcinoma	584	<0.0001	0.0056	<0.0001	<0.0001	<0.0001
Bladder Urothelial Carcinoma	407	<0.0001	0.5758	<0.0001	<0.0001	<0.0001
Colorectal Adenocarcinoma	592	<0.0001	0.0087	<0.0001	<0.0001	<0.0001
Melanoma	443	<0.0001	<0.0001	0.0004	<0.0001	<0.0001
Pheochromocytoma	147	<0.0001	<0.0001	<0.0001	<0.0001	0.0001
Head and Neck Squamous Cell Carcinoma	515	<0.0001	0.046	<0.0001	<0.0001	<0.0001
Cholangiocarcinoma	36	<0.0001	0.1723	0.0241	<0.0001	<0.0001
Miscellaneous Neuoepithelial Tumor	31	<0.0001	<0.0001	<0.0001	<0.0001	0.0003
Encapsulated Glioma	1	N/A	N/A	N/A	N/A	N/A
Esophageal Squamous Cell Carcinoma	94	<0.0001	<0.0001	<0.0001	<0.0001	0.1073
Non-Small Cell Lung Carcinoma	994	<0.0001	<0.0001	<0.0001	<0.0001	<0.0001
Seminoma	63	<0.0001	<0.0001	0.0164	<0.0001	0.0479
Invasive Breast Carcinoma	1082	<0.0001	<0.0001	<0.0001	<0.0001	0.0473
Adrenocortical Carcinoma	78	<0.0001	0.0912	<0.0001	<0.0001	0.2711
Diffuse Glioma	513	<0.0001	0.0033	<0.0001	<0.0001	0.0013
Sarcoma	253	<0.0001	<0.0001	0.0495	<0.0001	0.0004
Glioblastoma	160	N/A	N/A	N/A	N/A	N/A
Pancreatic Adenocarcinoma	177	<0.0001	<0.0001	0.1335	<0.0001	0.029
Esophagogastric Adenocarcinoma	487	<0.0001	0.0144	0.1178	<0.0001	<0.0001
Fibrolamellar Carcinoma	3	<0.0001	<0.0001	<0.0001	<0.0001	<0.0001
Mature B-Cell Neoplasm	48	<0.0001	<0.0001	<0.0001	<0.0001	<0.0001
Leukemia	173	<0.0001	<0.0001	<0.0001	<0.0001	<0.0001
Undifferentiated Stomach Adenocarcinoma	12	<0.0001	0.6853	0.0005	<0.0001	<0.0001
Renal Clear Cell Carcinoma	510	<0.0001	<0.0001	<0.0001	<0.0001	<0.0001
Well-Differentiated Thyroid Carcinoma	498	<0.0001	0.6698	<0.0001	<0.0001	<0.0001
*P-values. GBM expression compared to each tumor type by unpaired two-sided t-test with Welch’s correction
