# Supplementary material for: Single cell spatial analysis reveals the topology of immunomodulatory purinergic signaling in glioblastoma
Source: Nat Commun. 2022 Aug 16;13:4814. doi: 10.1038/s41467-022-32430-w (PMC9381513; doi:10.1038/s41467-022-32430-w)
Supplement: Supplementary file 8 — Supplementary Data 5 [file 41467_2022_32430_MOESM8_ESM.xlsx]

## Sheet: Data S5
Supplementary Data 5: Demographic Data for CNS Neoplasm Immunohistochemistry Cohort
Diagnosis	W.H.O. grade	Specimens	Patients	Demographic Data [N (%)]	Age [Mean±S.D.]*	Male [N (%)]ζ	Female [N (%)] ζ
Normal Brain (BWH)	-
Pilocytic Astrocytoma (BWH)	1	22	22	20 (0.91)	27.9±6.6	8 (0.40)	12 (0.60)
Adamantinomatous Craniopharyngioma (BWH)	1	22	21	21 (1.0)	37.3±17.6	12 (0.57)	9 (0.43)
Papillary Craniopharyngioma (BWH)	1	16	12	12 (1.0)	38.3±15.8	5 (0.42)	7 (0.58)
Ependymoma (BWH)	2	30	29	27 (0.93)	23.1±11.9	18 (0.67)	9 (0.33)
Anaplastic Ependymoma (BWH)	3	14	12	11 (0.92)	28.1±9.4	5 (0.45)	6 (0.55)
Medulloblastoma (BWH)	4	24	23	23 (1.0)	16.7±6.2	12 (0.52)	11 (0.48)
Meningioma (BWH)	1	139	139	139 (1.0)	57.9±14.0	41 (0.29)	98 (0.71)
Atypical Meningioma (BWH)	2	57	57	57 (1.0)	58.9±14.3	27 (0.47)	30 (0.53)
Anaplastic Meningioma (BWH)	3	19	19	19 (1.0)	59.4±12.2	6 (0.32)	13 (0.68)
Oligodendroglioma (BWH)	2	14	13	13 (1.0)	38.6±12.9	5 (0.38)	8 (0.62)
Anaplastic Oligodendroglioma (BWH)	3	15	15	15 (1.0)	49.5±18.9	5 (0.33)	10 (0.67)
Glioblastoma (BWH)	4	194	179	179 (1.0)	61.8±11.4	68 (0.38)	111 (0.62)
IDH-Mutant	4	22	22	22 (1.0)	43.3±10.3	13 (0.59)	9 (0.41)
IDH-Wildtype	4	172	157	157 (1.0)	60.8±11.2	81 (0.52)	76 (0.48)
Pediatric High-Grade Glioma (CBTTC)	4	28	28	22 (0.79)	11.8±7.2	7 (0.32)	15(0.68)
Diffuse Midline Glioma (H3K27M-Mutant) (CBTTC)	4	11	11	11 (1.0)	10.5±3.5	5(0.45)	6(0.55)
*Age of patients at primary diagnosis
ζ All patients (primary and recurrent tumors)
