# Supplementary material for: Single cell spatial analysis reveals the topology of immunomodulatory purinergic signaling in glioblastoma
Source: Nat Commun. 2022 Aug 16;13:4814. doi: 10.1038/s41467-022-32430-w (PMC9381513; doi:10.1038/s41467-022-32430-w)
Supplement: Supplementary file 9 — Supplementary Data 6 [file 41467_2022_32430_MOESM9_ESM.xlsx]

## Sheet: Data S6
Supplementary Data 6: CD73 Expression in Medulloblastoma by Subtype
Diagnosis	W.H.O. grade	N	Score [N (%)]				Mean	S.D.
			0	1	2	3
Medulloblastoma	4	24	24 (1.0)	0 (0.00)	0 (0.00)	0 (0.00)	0	0
Molecular Subtype	-	-	-	-	-	-	-	-
NOS	4	13	13 (1.0)	0 (0.00)	0 (0.00)	0 (0.00)	0	0
SHH	4	6	6 (1.0)	0 (0.00)	0 (0.00)	0 (0.00)	0	0
Group 3	4	3	3 (1.0)	0 (0.00)	0 (0.00)	0 (0.00)	0	0
Group 4	4	2	2 (1.0)	0 (0.00)	0 (0.00)	0 (0.00)	0	0
Histologic Subtype	-	-	-	-	-	-	-	-
Classic	4	15	15 (1.0)	0 (0.00)	0 (0.00)	0 (0.00)	0	0
Desmoplastic/Nodular	4	3	3 (1.0)	0 (0.00)	0 (0.00)	0 (0.00)	0	0
Extensive Nodularity	4	1	1 (1.0)	0 (0.00)	0 (0.00)	0 (0.00)	0	0
Anaplastic/Large Cell	4	5	5 (1.0)	0 (0.00)	0 (0.00)	0 (0.00)	0	0
