# Supplementary material for: Single cell spatial analysis reveals the topology of immunomodulatory purinergic signaling in glioblastoma
Source: Nat Commun. 2022 Aug 16;13:4814. doi: 10.1038/s41467-022-32430-w (PMC9381513; doi:10.1038/s41467-022-32430-w)
Supplement: Supplementary file 10 — Supplementary Data 7 [file 41467_2022_32430_MOESM10_ESM.xlsx]

## Sheet: Data S7
Supplementary Data 7: Regional Expression of CD73 in Craniopharyngioma
Diagnosis	W.H.O. grade	N	Score [N (%)]				Mean	S.D.
			0	1	2	3
Adamantinomatous Craniopharyngioma	1	-	-	-	-	-	-	-
Total Cases	-	22	-	-	-	-	-	-
Basaloid Epithelium	-	22	22 (1.0)	0 (0.00)	0 (0.00)	0 (0.00)	0	0
Stellate Reticular Epithelium	-	22	22 (1.0)	0 (0.00)	0 (0.00)	0 (0.00)	0	0
Whorled Epithelium	-	22	22 (1.0)	0 (0.00)	0 (0.00)	0 (0.00)	0	0
Peri-tumoral Stroma	-	22	0 (0.00)	0 (0.00)	3 (0.14)	19 (0.86)	2.9	0.4
Cyst Lining/Keratinizing Epithelium	-	18	1 (0.06)	0 (0.00)	9 (0.50)	8 (0.44)	2.3	0.8
Wet Keratin-Associated Cells	-	21	0 (0.00)	0 (0.00)	0 (0.00)	21 (1.0)	3	0
Primary Cases	-	15	-	-	-	-	-	-
Basaloid Epithelium	-	15	15 (1.0)	0 (0.00)	0 (0.00)	0 (0.00)	0	0
Stellate Reticular Epithelium	-	15	15 (1.0)	0 (0.00)	0 (0.00)	0 (0.00)	0	0
Whorled Epithelium	-	15	15 (1.0)	0 (0.00)	0 (0.00)	0 (0.00)	0	0
Peri-tumoral Stroma	-	15	0 (0.00)	0 (0.00)	1 (0.7)	14 (0.93)	2.9	0.3
Cyst Lining/Keratinizing Epithelium	-	12	0 (0.0)	0 (0.0)	5 (0.45)	6 (0.55)	2.3	0.9
Wet Keratin-Associated Cells	-	15	0 (0.00)	0 (0.00)	0 (0.00)	15 (1.0)	3	0
Recurrent/Residual Cases	-	7	-	-	-	-	-	-
Basaloid Epithelium	-	7	7 (1.0)	0 (0.00)	0 (0.00)	0 (0.00)	0	0
Stellate Reticular Epithelium	-	7	7 (1.0)	0 (0.00)	0 (0.00)	0 (0.00)	0	0
Whorled Epithelium	-	7	7 (1.0)	0 (0.00)	0 (0.00)	0 (0.00)	0	0
Peri-tumoral Stroma	-	7	0 (0.0)	0 (0.0)	2 (0.29)	5 (0.71)	2.7	0.5
Cyst Lining/Keratinizing Epithelium	-	6	0 (0.0)	0 (0.0)	4 (0.67)	2 (0.33)	2.3	0.5
Wet Keratin-Associated Cells	-	6	0 (0.00)	0 (0.00)	0 (0.00)	6 (1.0)	3	0
Papillary Craniopharyngioma	1	-	-	-	-	-	-	-
Total Cases	-	16	-	-	-	-	-	-
Squamous Epithelium	-	16	0 (0.00)	0 (0.00)	3 (0.19)	13 (0.81)	2.8	0.4
Peri-tumoral Stroma	-	16	3 (0.18)	5 (0.31)	9 (0.50)	0 (0.00)	1.3	0.8
Primary Cases	-	9	-	-	-	-	-	-
Squamous Epithelium	-	9	0 (0.00)	0 (0.00)	2 (0.22)	7 (0.78)	2.8	0.4
Peri-tumoral Stroma	-	9	1 (0.11)	4 (0.44)	4 (0.44)	0 (0.0)	1.3	0.7
Recurrent/Residual Cases	-	7	-	-	-	-	-	-
Squamous Epithelium	-	7	0 (0.00)	0 (0.00)	1 (0.14)	6 (0.86)	2.9	0.4
Peri-tumoral Stroma	-	7	2 (0.29)	2 (0.29)	3 (0.43)	0 (0.0)	1.3	1
