# Supplementary material for: Single cell spatial analysis reveals the topology of immunomodulatory purinergic signaling in glioblastoma
Source: Nat Commun. 2022 Aug 16;13:4814. doi: 10.1038/s41467-022-32430-w (PMC9381513; doi:10.1038/s41467-022-32430-w)
Supplement: Supplementary file 11 — Supplementary Data 8 [file 41467_2022_32430_MOESM11_ESM.xlsx]

## Sheet: Data S8
Supplementary Data 8: CD73 Expression in Meningioma by Histologic Subtype
Diagnosis	W.H.O. grade	Nζ	Score [N (%)]				Mean	S.D.	p-value*
			0	1	2	3
Meningioma	1	139	1 (0.01)	3 (0.02)	11 (0.08)	124 (0.89)	2.9	0.5	-
NOS	1	69	1 (0.01)	2 (0.03)	8 (0.12)	58 (0.84)	2.8	0.6	0.2059
Meningothelial	1	13	0 (0.00)	0 (0.00)	2 (0.15)	11 (0.85)	2.8	0.4	0.4852
Transitional	1	17	0 (0.00)	0 (0.00)	0 (0.00)	17 (1.0)	3	0	0.4122
Fibroblastic	1	22	0 (0.00)	0 (0.00)	1 (0.05)	21 (0.95)	3	0.2	0.3567
Angiomatous	1	7	0 (0.00)	1 (0.14)	0 (0.00)	6 (0.86)	2.7	0.8	0.3187
Secretory	1	9	0 (0.00)	0 (0.00)	0 (0.00)	9 (1.0)	3	0	0.5507
Psammomatous	1	2	0 (0.00)	0 (0.00)	0 (0.00)	2 (1.0)	3	0	0.7785
Atypical Meningioma	2	57	3 (0.05)	7 (0.12)	23 (0.40)	24 (0.42)	2.2	0.9	5.8354e-11
Anaplastic Meningioma	3	19	2 (0.11)	1 (0.05)	8 (0.42)	8 (0.42)	2.2	1	2.05352e-06
Chordoid Meningioma	2	3	0 (0.00)	0 (0.00)	2 (0.67)	1 (0.33)	2.3	0.6	0.0422
Rhabdoid Meningioma	3	4	1 (0.25)	1 (0.25)	2 (0.50)	0 (0.00)	1.3	1	8.85472e-09
ζ Including all cases in cohort
*Relative to W.H.O. grade I meningioma (unpaired two-sided t-test)
