# Supplementary material for: Single cell spatial analysis reveals the topology of immunomodulatory purinergic signaling in glioblastoma
Source: Nat Commun. 2022 Aug 16;13:4814. doi: 10.1038/s41467-022-32430-w (PMC9381513; doi:10.1038/s41467-022-32430-w)
Supplement: Supplementary file 12 — Supplementary Data 9 [file 41467_2022_32430_MOESM12_ESM.xlsx]

## Sheet: Data S9
Supplementary Data 9: CD73 Expression in Primary and Recurrent Cases
Diagnosis	W.H.O. grade	Nζ	Score [N (%)]				Mean	S.D.	p-value*
			0	1	2	3
Pilocytic Astrocytoma	1	-	-	-	-	-	-	-	-
All Cases	-	22	0 (0.00)	4 (0.21)	10 (0.53)	5 (0.26)	2	0.7	-
Primary	-	19	0 (0.00)	4 (0.21)	10 (0.53)	5 (0.26)	2.1	0.7	-
Recurrent	-	1	0 (0.00)	0 (0.00)	1 (1.0)	0 (0.00)	2	0	-
Ependymoma	2	-	-	-	-	-	-	-	-
All Cases	-	30	17 (0.57)	9 (0.30)	2 (0.07)	2 (0.07)	0.6	0.9	-
Primary	-	25	12 (0.46)	9 (0.38)	2 (0.08)	2 (0.08)	0.8	0.9	-
Recurrent	-	3	3 (1.0)	0 (0.00)	0 (0.00)	0 (0.00)	0	0	0.142
Anaplastic Ependymoma	3	-	-	-	-	-	-	-	-
All Cases	-	14	11 (0.79)	2 (0.14)	1 (0.07)	0 (0.00)	0.3	0.6	-
Primary	-	10	8 (0.8)	2 (0.2)	0 (0.00)	0 (0.00)	0.2	0.4	-
Recurrent	-	3	3 (1.0)	0 (0.00)	0 (0.00)	0 (0.00)	0	0	0.4189
Meningioma	1	-	-	-	-	-	-	-	-
All Cases	-	139	1 (0.01)	3 (0.02)	11 (0.08)	124 (0.89)	2.9	0.5	-
Primary	-	130	1 (0.01)	3 (0.02)	9 (0.07)	117 (0.90)	2.9	0.5	-
Recurrent	-	9	0 (0.00)	0 (0.00)	2 (0.22)	7 (0.78)	2.8	0.4	0.5585
Atypical Meningioma	2	-	-	-	-	-	-	-	-
All Cases	-	57	3 (0.05)	7 (0.12)	23 (0.40)	24 (0.42)	2.2	0.9	-
Primary	-	49	3 (0.06)	7 (0.14)	18 (0.37)	21 (0.43)	2.2	0.9	-
Recurrent	-	8	0 (0.00)	0 (0.00)	5 (0.63)	3 (0.38)	2.4	0.5	1
Anaplastic Meningioma	3	-	-	-	-	-	-	-	-
All Cases	-	19	2 (0.11)	1 (0.05)	8 (0.42)	8 (0.42)	2.2	1	-
Primary	-	11	0 (0.00)	1 (0.09)	5 (0.45)	5 (0.45)	2.4	0.7	-
Recurrent	-	8	2 (0.25)	0 (0.00)	3 (0.38)	3 (0.38)	1.9	1.2	0.2675
Oligodendroglioma	2	-	-	-	-	-	-	-	-
All Cases	-	14	0 (0.00)	3 (0.21)	3 (0.21)	8 (0.57)	2.4	0.8	-
Primary	-	12	0 (0.00)	3 (0.25)	2 (0.17)	7 (0.38)	2.3	0.9	-
Recurrent	-	2	0 (0.00)	0 (0.00)	1 (0.50)	1 (0.50)	2.5	0.7	0.7724
Anaplastic Oligodendroglioma	3	-	-	-	-	-	-	-	-
All Cases	-	15	0 (0.00)	3 (0.20)	3 (0.20)	9 (0.60)	2.4	0.8	-
Primary	-	6	0 (0.00)	0 (0.00)	2 (0.33)	4 (0.67)	2.7	0.5	-
Recurrent	-	9	0 (0.00)	3 (0.33)	1 (0.11)	5 (0.56)	2.2	1	0.2811
Glioblastoma, NOS	4	-	-	-	-	-	-	-	-
All Cases	-	194	11 (0.06)	45 (0.23)	53 (0.27)	85 (0.44)	2.1	0.9	-
Primary	-	128	3 (0.02)	25 (0.2)	38 (0.30)	62 (0.48)	2.2	0.8	-
Recurrent	-	66	8 (0.12)	20 (0.30)	15 (0.23)	23 (0.35)	1.8	1.1	0.002
Glioblastoma, IDH-Wildtype	4	-	-	-	-	-	-	-	-
All Cases	-	172	4 (0.02)	40 (0.23)	50 (0.29)	78 (0.45)	2.2	0.9	-
Primary	-	120	2 (0.02)	23 (0.19)	36 (0.3)	59 (0.49)	2.3	0.8	-
Recurrent	-	52	2 (0.04)	17 (0.33)	14 (0.27)	19 (0.36)	1.9	0.9	0.0338
Glioblastoma, IDH-Mutant	4	-	-	-	-	-	-	-	-
All Cases	-	22	7 (0.32)	5 (0.23)	3 (0.14)	7 (0.32)	1.5	1.3	-
Primary	-	8	1 (0.13)	2 (0.25)	2 (0.25)	3 (0.38)	1.9	1.1	-
Recurrent	-	14	6 (0.43)	3 (0.21)	1 (0.07)	4 (0.29)	1.2	1.3	0.2468
*p-value relative to primary cases (unpaired two-sided t-test)
