# Supplementary material for: Single cell spatial analysis reveals the topology of immunomodulatory purinergic signaling in glioblastoma
Source: Nat Commun. 2022 Aug 16;13:4814. doi: 10.1038/s41467-022-32430-w (PMC9381513; doi:10.1038/s41467-022-32430-w)
Supplement: Supplementary file 13 — Supplementary Data 10 [file 41467_2022_32430_MOESM13_ESM.xlsx]

## Sheet: Data S10
Supplementary Data 10: CD73 Expression by Genotype in IDH-Wildtype Glioblastoma
Diagnosis	Nζ	Score [N (%)]				Mean	S.D.	p-value*
		0	1	2	3
Total Cases	108	2 (0.02)	20 (0.19)	33 (0.31)	53 (0.49)	2.3	0.8	-
MGMT promoter methylation	103	-	-	-	-	-	-	-
Unmethylated	47	2 (0.04)	12 (0.26)	13 (0.28)	20 (0.43)	2.09	0.93	-
Methylated	50	0 (0.00)	6 (0.12)	16 (0.32)	28 (0.56)	2.44	0.7	0.0382
Partially Methylated	6	0 (0.00)	1 (0.17)	2 (0.33)	3 (0.50)	2.33	0.82	0.5499
ζ Cases at primary diagnosis with molecular profiling
*Cases compared using t-test with Welch's correction, unpaired, two-sided
