# Supplementary material for: Single cell spatial analysis reveals the topology of immunomodulatory purinergic signaling in glioblastoma
Source: Nat Commun. 2022 Aug 16;13:4814. doi: 10.1038/s41467-022-32430-w (PMC9381513; doi:10.1038/s41467-022-32430-w)
Supplement: Supplementary file 14 — Supplementary Data 11 [file 41467_2022_32430_MOESM14_ESM.xlsx]

## Sheet: Data S11
Supplementary Data 11: MALDI FT-ICR Mass Spectrometry Imaging
	Adduct	Chemical formula	Theoretical mass	Observed mass	error (ppm)	MSMS peaks
adenosine triphosphate	[M-H]-	C10H16N5O13P3	505.988	505.99	-2.4	96.970, 134.046, 158.924, 176.935, 238.891, 272.958, 328.044, 408.012, 487.980
adenosine diphosphate	[M-H]-	C10H15N5O10P2	426.022	426.023	-2.5	96.969, 134.046, 158.924, 174.979, 176.935, 192.990, 214.013, 272.957, 290.967, 328.046, 346.056, 408.012
adenosine monophosphate	[M-H]-	C10H14N5O7P	346.056	346.057	-2.5	96.969, 134.046, 138.979, 150.979, 192.990, 211.003
adenosine	[M+Cl]-	C10H13N5O4	302.066	302.067	-2.4	266.086, 134.045
inosine	[M+Cl]-	C10H12N4O5	303.05	303.051	-1.7	267.074, 135.031
hypoxanthine	[M-H]-	C5H4N4O	171.008	171.008	1.1	135.031, 92.026
xanthine	[M-H]-	C5H4N4O2	151.026	151.026	-0.2	108.021
urate	[M-H]-	C5H4N4O3	167.021	167.021	-1.3	124.015, 96.021
