# Supplementary material for: Single cell spatial analysis reveals the topology of immunomodulatory purinergic signaling in glioblastoma
Source: Nat Commun. 2022 Aug 16;13:4814. doi: 10.1038/s41467-022-32430-w (PMC9381513; doi:10.1038/s41467-022-32430-w)
Supplement: Supplementary file 15 — Supplementary Data 12 [file 41467_2022_32430_MOESM15_ESM.xlsx]

## Sheet: Table of Contents
Single Cell Spatial Analysis Reveals the Topology of Immunomodulatory Purinergic Signaling in Glioblastoma
Shannon Coy, Shu Wang, Sylwia A. Stopka, Jia-Ren Lin, Clarence Yapp, Cecily C. Ritch, Lisa Salhi, Gregory J. Baker, Rumana Rashid, Gerard Baquer, Michael Regan, Prasidda Khadka, Kristina A. Cole, Jaeho Hwang, Patrick Y. Wen, Pratiti Bandopadhayay, Mariarita Santi, Thomas De Raedt, Keith L. Ligon, Nathalie Y.R. Agar, Peter K. Sorger, Mehdi Touat, Sandro Santagata
Figure	Source Data Tab/Location	Source	Link	DOI	Deposition (GEO, dbGaP, etc.)
Figure 1a	-	Neftel et al. Cell. 2019 Aug 8;178(4):835-849.e21.	https://singlecell.broadinstitute.org/single_cell/study/SCP393/single-cell-rna-seq-of-adult-and-pediatric-glioblastoma#study-summary	10.1016/j.cell.2019.06.024	GSE131928
Figure 1b	-	Neftel et al. Cell. 2019 Aug 8;178(4):835-849.e21.	https://singlecell.broadinstitute.org/single_cell/study/SCP393/single-cell-rna-seq-of-adult-and-pediatric-glioblastoma#study-summary	10.1016/j.cell.2019.06.024	GSE131928
Figure 1c	-	Neftel et al. Cell. 2019 Aug 8;178(4):835-849.e21.	https://singlecell.broadinstitute.org/single_cell/study/SCP393/single-cell-rna-seq-of-adult-and-pediatric-glioblastoma#study-summary	10.1016/j.cell.2019.06.024	GSE131928
Figure 1d	-	Neftel et al. Cell. 2019 Aug 8;178(4):835-849.e21.	https://singlecell.broadinstitute.org/single_cell/study/SCP393/single-cell-rna-seq-of-adult-and-pediatric-glioblastoma#study-summary	10.1016/j.cell.2019.06.024	GSE131928
Figure 1e	-	Neftel et al. Cell. 2019 Aug 8;178(4):835-849.e21.	https://singlecell.broadinstitute.org/single_cell/study/SCP393/single-cell-rna-seq-of-adult-and-pediatric-glioblastoma#study-summary	10.1016/j.cell.2019.06.024	GSE131928
Figure 1f	-	Neftel et al. Cell. 2019 Aug 8;178(4):835-849.e21.	https://singlecell.broadinstitute.org/single_cell/study/SCP393/single-cell-rna-seq-of-adult-and-pediatric-glioblastoma#study-summary	10.1016/j.cell.2019.06.024	GSE131928
Figure 1g	-	Neftel et al. Cell. 2019 Aug 8;178(4):835-849.e21.	https://singlecell.broadinstitute.org/single_cell/study/SCP393/single-cell-rna-seq-of-adult-and-pediatric-glioblastoma#study-summary	10.1016/j.cell.2019.06.024	GSE131928
Figure 1h	1h	Neftel et al. Cell. 2019 Aug 8;178(4):835-849.e21.	https://singlecell.broadinstitute.org/single_cell/study/SCP393/single-cell-rna-seq-of-adult-and-pediatric-glioblastoma#study-summary	10.1016/j.cell.2019.06.024	GSE131928
Figure 1i	1i	Neftel et al. Cell. 2019 Aug 8;178(4):835-849.e21.	https://singlecell.broadinstitute.org/single_cell/study/SCP393/single-cell-rna-seq-of-adult-and-pediatric-glioblastoma#study-summary	10.1016/j.cell.2019.06.024	GSE131928
Figure 1j	1j	Neftel et al. Cell. 2019 Aug 8;178(4):835-849.e21.	https://singlecell.broadinstitute.org/single_cell/study/SCP393/single-cell-rna-seq-of-adult-and-pediatric-glioblastoma#study-summary	10.1016/j.cell.2019.06.024	GSE131928
Figure 2a	-	Neftel et al. Cell. 2019 Aug 8;178(4):835-849.e21.	https://singlecell.broadinstitute.org/single_cell/study/SCP393/single-cell-rna-seq-of-adult-and-pediatric-glioblastoma#study-summary	10.1016/j.cell.2019.06.024	GSE131928
Figure 2b	-	Neftel et al. Cell. 2019 Aug 8;178(4):835-849.e21.	https://singlecell.broadinstitute.org/single_cell/study/SCP393/single-cell-rna-seq-of-adult-and-pediatric-glioblastoma#study-summary	10.1016/j.cell.2019.06.024	GSE131928
Figure 2c	-	Neftel et al. Cell. 2019 Aug 8;178(4):835-849.e21.	https://singlecell.broadinstitute.org/single_cell/study/SCP393/single-cell-rna-seq-of-adult-and-pediatric-glioblastoma#study-summary	10.1016/j.cell.2019.06.024	GSE131928
Figure 2d	-	Pombo-Antunes et al. Nature Neuroscience 2021 Apr;24(4):595-610.	https://www.brainimmuneatlas.org/umap-humanGbm-diag-full.php	10.1038/s41593-020-00789-y	GSE128855, GSE163120, GSE157480
Figure 2e	-	Pombo-Antunes et al. Nature Neuroscience 2021 Apr;24(4):595-610.	https://www.brainimmuneatlas.org/umap-humanGbm-diag-full.php	10.1038/s41593-020-00789-y	GSE128855, GSE163120, GSE157480
Figure 2f	-	Pombo-Antunes et al. Nature Neuroscience 2021 Apr;24(4):595-610.	https://www.brainimmuneatlas.org/umap-humanGbm-diag-full.php	10.1038/s41593-020-00789-y	GSE128855, GSE163120, GSE157480
Figure 2g	-	Pombo-Antunes et al. Nature Neuroscience 2021 Apr;24(4):595-610.	https://www.brainimmuneatlas.org/umap-humanGbm-diag-full.php	10.1038/s41593-020-00789-y	GSE128855, GSE163120, GSE157480
Figure 2h	-	Pombo-Antunes et al. Nature Neuroscience 2021 Apr;24(4):595-610.	https://www.brainimmuneatlas.org/umap-humanGbm-diag-full.php	10.1038/s41593-020-00789-y	GSE128855, GSE163120, GSE157480
Figure 2i	-	Pombo-Antunes et al. Nature Neuroscience 2021 Apr;24(4):595-610.	https://www.brainimmuneatlas.org/umap-humanGbm-diagn-tam.php	10.1038/s41593-020-00789-y	GSE128855, GSE163120, GSE157480
Figure 2j	-	Pombo-Antunes et al. Nature Neuroscience 2021 Apr;24(4):595-610.	https://www.brainimmuneatlas.org/umap-humanGbm-diagn-tam.php	10.1038/s41593-020-00789-y	GSE128855, GSE163120, GSE157480
Figure 2k	-	Pombo-Antunes et al. Nature Neuroscience 2021 Apr;24(4):595-610.	https://www.brainimmuneatlas.org/umap-humanGbm-diagn-tam.php	10.1038/s41593-020-00789-y	GSE128855, GSE163120, GSE157480
Figure 2l	-	Pombo-Antunes et al. Nature Neuroscience 2021 Apr;24(4):595-610.	https://www.brainimmuneatlas.org/umap-humanGbm-diagn-tam.php	10.1038/s41593-020-00789-y	GSE128855, GSE163120, GSE157480
Figure 2m	-	Pombo-Antunes et al. Nature Neuroscience 2021 Apr;24(4):595-610.	https://www.brainimmuneatlas.org/umap-humanGbm-diagn-tam.php	10.1038/s41593-020-00789-y	GSE128855, GSE163120, GSE157480
Figure 3a	3a-1,2	The Cancer Genome Atlas (TCGA), Tatlow and Piccolo. Scientific Reports. 2016 Dec 16;6:39259.	https://osf.io/gqrz9/files	10.1038/srep39259	https://osf.io/gqrz9
Figure 3b	3b	The Cancer Genome Atlas (TCGA), Tatlow and Piccolo. Scientific Reports. 2016 Dec 16;6:39259.	https://osf.io/gqrz9/files	10.1038/srep39259	https://osf.io/gqrz9
Figure 3c	3c	The Cancer Genome Atlas (TCGA), Tatlow and Piccolo. Scientific Reports. 2016 Dec 16;6:39259.	https://osf.io/gqrz9/files	10.1038/srep39259	https://osf.io/gqrz9
Figure 3d	3d	The Cancer Genome Atlas (TCGA), Tatlow and Piccolo. Scientific Reports. 2016 Dec 16;6:39259.	https://osf.io/gqrz9/files	10.1038/srep39259	https://osf.io/gqrz9
Figure 4a	4a	The Cancer Genome Atlas (TCGA) (All PanCancer Atlas studies)	https://www.cbioportal.org/	10.1016/j.cell.2018.03.022	-
Figure 4b	-	Coy et al.	-	-	-
Figure 4c	4c-d	Coy et al.	-	-	-
Figure 4d	4c-d	Coy et al.	-	-	-
Figure 5a	5a1-3	Coy et al.	-	-	-
Figure 5b	5b	Coy et al.	-	-	-
Figure 5c	-	The Cancer Genome Atlas (TCGA) (Glioblastoma Multiforme PanCancer Atlas study)	https://www.cbioportal.org/	10.1016/j.cell.2018.03.022	-
Figure 5d	5d	Coy et al.	-	-	-
Figure 5e	5e	Coy et al.	-	-	-
Figure 5f	5f-k	Clinical Proteomic Tumor Analysis Consortium (CPTAC), Children's Brain Tumor Tissue Consortium (CBTTC)	http://pbt.cptac-data-view.org/	-	-
Figure 5g	5f-k	Clinical Proteomic Tumor Analysis Consortium (CPTAC), Children's Brain Tumor Tissue Consortium (CBTTC)	http://pbt.cptac-data-view.org/	-	-
Figure 5h	5f-k	Clinical Proteomic Tumor Analysis Consortium (CPTAC), Children's Brain Tumor Tissue Consortium (CBTTC)	http://pbt.cptac-data-view.org/	-	-
Figure 5i	5f-k	Clinical Proteomic Tumor Analysis Consortium (CPTAC), Children's Brain Tumor Tissue Consortium (CBTTC)	http://pbt.cptac-data-view.org/	-	-
Figure 5j	5f-k	Clinical Proteomic Tumor Analysis Consortium (CPTAC), Children's Brain Tumor Tissue Consortium (CBTTC)	http://pbt.cptac-data-view.org/	-	-
Figure 5k	5f-k	Clinical Proteomic Tumor Analysis Consortium (CPTAC), Children's Brain Tumor Tissue Consortium (CBTTC)	http://pbt.cptac-data-view.org/	-	-
Figure 5l	5l	Children's Brain Tumor Tissue Consortium (CBTTC), Children's Brain Tumor Network (CBTN), Ijaz H, et al. Neuro Oncol. 2020 Jan 11;22(1):163-165.	https://pedcbioportal.kidsfirstdrc.org/study/summary?id=ijaz_cole_2019	10.1093/neuonc/noz192	-
Figure 6a	Synapse - Dataset06	Coy et al.	https://www.synapse.org/#!Synapse:syn30803357	http://dx.doi.org/10.21228/M80421	-
Figure 6b	Synapse - Dataset06	Coy et al.	https://www.synapse.org/#!Synapse:syn30803357	http://dx.doi.org/10.21228/M80421	-
Figure 6c	6c	Coy et al.		-	-
Figure 6d	Synapse - Dataset03	Coy et al.	https://www.synapse.org/#!Synapse:syn30803357	http://dx.doi.org/10.21228/M80421	-
Figure 6e	Synapse - Dataset03	Coy et al.	https://www.synapse.org/#!Synapse:syn30803357	http://dx.doi.org/10.21228/M80421	-
Figure 6f	Synapse - Dataset03	Coy et al.	https://www.synapse.org/#!Synapse:syn30803357	http://dx.doi.org/10.21228/M80421	-
Figure 6g	Synapse - Dataset03	Coy et al.	https://www.synapse.org/#!Synapse:syn30803357	http://dx.doi.org/10.21228/M80421	-
Figure 6h	Synapse - Dataset03	Coy et al.	https://www.synapse.org/#!Synapse:syn30803357	http://dx.doi.org/10.21228/M80421	-
Figure 6i	Synapse - Dataset03	Coy et al.	https://www.synapse.org/#!Synapse:syn30803357	http://dx.doi.org/10.21228/M80421	-
Figure 7a	Synapse - Dataset01	Coy et al.	https://www.synapse.org/#!Synapse:syn30803357	-	-
Figure 7b	Synapse - Dataset01	Coy et al.	https://www.synapse.org/#!Synapse:syn30803357	-	-
Figure 7c	Synapse - Dataset01	Coy et al.	https://www.synapse.org/#!Synapse:syn30803357	-	-
Figure 7d	Synapse - Dataset01	Coy et al.	https://www.synapse.org/#!Synapse:syn30803357	-	-
Figure 7e	Synapse - Dataset01	Coy et al.	https://www.synapse.org/#!Synapse:syn30803357	-	-
Figure 7f	-	Ivy Glioblastoma Atlas Project (IVY-GAP), Puchalski et al. Science. 2018 May 11;360(6389):660-663.	https://glioblastoma.alleninstitute.org/rnaseq/search/index.html	-	-
Figure 7g	-	Ivy Glioblastoma Atlas Project (IVY-GAP), Puchalski et al. Science. 2018 May 11;360(6389):660-663.	https://glioblastoma.alleninstitute.org/ish	-	-
Figure 7h	-	Ivy Glioblastoma Atlas Project (IVY-GAP), Puchalski et al. Science. 2018 May 11;360(6389):660-663.	https://glioblastoma.alleninstitute.org/ish	-	-
Figure 7i	7i	Ivy Glioblastoma Atlas Project (IVY-GAP), Puchalski et al. Science. 2018 May 11;360(6389):660-663.	https://glioblastoma.alleninstitute.org/rnaseq/search/index.html	-	-
Figure 8a	Synapse - Dataset01	Coy et al.	https://www.synapse.org/#!Synapse:syn30803357	-
Figure 8b	-	Coy et al.	-	-
Figure 8c	-	Coy et al.	-	-
Figure 8d	Synapse - Dataset01	Coy et al.	https://www.synapse.org/#!Synapse:syn30803357	-
Figure 8e	Synapse - Dataset01	Coy et al.	https://www.synapse.org/#!Synapse:syn30803357	-
Figure 8f	Synapse - Dataset01	Coy et al.	https://www.synapse.org/#!Synapse:syn30803357	-
Figure 8g	Synapse - Dataset01	Coy et al.	https://www.synapse.org/#!Synapse:syn30803357	-
Figure 8h	Synapse - Dataset01	Coy et al.	https://www.synapse.org/#!Synapse:syn30803357	-
Figure 8i	Synapse - Dataset01	Coy et al.	https://www.synapse.org/#!Synapse:syn30803357	-
Figure 8j	Synapse - Dataset01	Coy et al.	https://www.synapse.org/#!Synapse:syn30803357	-
Figure 8k	Synapse - Dataset02	Coy et al.	https://www.synapse.org/#!Synapse:syn30803357	-
Figure 8l	Synapse - Dataset02	Coy et al.	https://www.synapse.org/#!Synapse:syn30803357	-
Figure 9a	-	Coy et al. (Created with BioRender)	-	-	-
Figure S1a	-	Neftel et al. Cell. 2019 Aug 8;178(4):835-849.e21.	https://singlecell.broadinstitute.org/single_cell/study/SCP393/single-cell-rna-seq-of-adult-and-pediatric-glioblastoma#study-summary	10.1016/j.cell.2019.06.024	GSE131928
Figure S1b	-	Neftel et al. Cell. 2019 Aug 8;178(4):835-849.e21.	https://singlecell.broadinstitute.org/single_cell/study/SCP393/single-cell-rna-seq-of-adult-and-pediatric-glioblastoma#study-summary	10.1016/j.cell.2019.06.024	GSE131928
Figure S1c	-	Neftel et al. Cell. 2019 Aug 8;178(4):835-849.e21.	https://singlecell.broadinstitute.org/single_cell/study/SCP393/single-cell-rna-seq-of-adult-and-pediatric-glioblastoma#study-summary	10.1016/j.cell.2019.06.024	GSE131928
Figure S1d	-	Neftel et al. Cell. 2019 Aug 8;178(4):835-849.e21.	https://singlecell.broadinstitute.org/single_cell/study/SCP393/single-cell-rna-seq-of-adult-and-pediatric-glioblastoma#study-summary	10.1016/j.cell.2019.06.024	GSE131928
Figure S1e	-	Neftel et al. Cell. 2019 Aug 8;178(4):835-849.e21.	https://singlecell.broadinstitute.org/single_cell/study/SCP393/single-cell-rna-seq-of-adult-and-pediatric-glioblastoma#study-summary	10.1016/j.cell.2019.06.024	GSE131928
Figure S1f	S1f	Neftel et al. Cell. 2019 Aug 8;178(4):835-849.e21.	https://singlecell.broadinstitute.org/single_cell/study/SCP393/single-cell-rna-seq-of-adult-and-pediatric-glioblastoma#study-summary	10.1016/j.cell.2019.06.024	GSE131928
Figure S1g	S1g	Neftel et al. Cell. 2019 Aug 8;178(4):835-849.e21.	https://singlecell.broadinstitute.org/single_cell/study/SCP393/single-cell-rna-seq-of-adult-and-pediatric-glioblastoma#study-summary	10.1016/j.cell.2019.06.024	GSE131928
Figure S1h	-	Neftel et al. Cell. 2019 Aug 8;178(4):835-849.e21.	https://singlecell.broadinstitute.org/single_cell/study/SCP393/single-cell-rna-seq-of-adult-and-pediatric-glioblastoma#study-summary	10.1016/j.cell.2019.06.024	GSE131928
Figure S1i	-	Neftel et al. Cell. 2019 Aug 8;178(4):835-849.e21.	https://singlecell.broadinstitute.org/single_cell/study/SCP393/single-cell-rna-seq-of-adult-and-pediatric-glioblastoma#study-summary	10.1016/j.cell.2019.06.024	GSE131928
Figure S2a	-	Nowakowski et al. Science. 2017 Dec 8;358(6368):1318-1323, UCSC Cell Browser	https://cells.ucsc.edu/?ds=cortex-dev	10.1126/science.aap8809	dbGaP: phs000989.v3
Figure S2b	-	Nowakowski et al. Science. 2017 Dec 8;358(6368):1318-1323, UCSC Cell Browser	https://cells.ucsc.edu/?ds=cortex-dev	10.1126/science.aap8809	dbGaP: phs000989.v3
Figure S2c	-	Nowakowski et al. Science. 2017 Dec 8;358(6368):1318-1323, UCSC Cell Browser	https://cells.ucsc.edu/?ds=cortex-dev	10.1126/science.aap8809	dbGaP: phs000989.v3
Figure S2d	-	Nowakowski et al. Science. 2017 Dec 8;358(6368):1318-1323, UCSC Cell Browser	https://cells.ucsc.edu/?ds=cortex-dev	10.1126/science.aap8809	dbGaP: phs000989.v3
Figure S3a	-	Pombo-Antunes et al. Nature Neuroscience 2021 Apr;24(4):595-610.	https://www.brainimmuneatlas.org/umap-humanGbm-recur-full.php	10.1038/s41593-020-00789-y	GSE128855, GSE163120, GSE157480
Figure S3b	-	Pombo-Antunes et al. Nature Neuroscience 2021 Apr;24(4):595-610.	https://www.brainimmuneatlas.org/umap-humanGbm-recur-full.php	10.1038/s41593-020-00789-y	GSE128855, GSE163120, GSE157480
Figure S3c	-	Pombo-Antunes et al. Nature Neuroscience 2021 Apr;24(4):595-610.	https://www.brainimmuneatlas.org/umap-humanGbm-recur-full.php	10.1038/s41593-020-00789-y	GSE128855, GSE163120, GSE157480
Figure S3d	-	Pombo-Antunes et al. Nature Neuroscience 2021 Apr;24(4):595-610.	https://www.brainimmuneatlas.org/umap-humanGbm-recur-full.php	10.1038/s41593-020-00789-y	GSE128855, GSE163120, GSE157480
Figure S3e	-	Pombo-Antunes et al. Nature Neuroscience 2021 Apr;24(4):595-610.	https://www.brainimmuneatlas.org/umap-humanGbm-recur-full.php	10.1038/s41593-020-00789-y	GSE128855, GSE163120, GSE157480
Figure S3f	-	Pombo-Antunes et al. Nature Neuroscience 2021 Apr;24(4):595-610.	https://www.brainimmuneatlas.org/umap-humanGbm-recur-tam.php	10.1038/s41593-020-00789-y	GSE128855, GSE163120, GSE157480
Figure S3g	-	Pombo-Antunes et al. Nature Neuroscience 2021 Apr;24(4):595-610.	https://www.brainimmuneatlas.org/umap-humanGbm-recur-tam.php	10.1038/s41593-020-00789-y	GSE128855, GSE163120, GSE157480
Figure S3h	-	Pombo-Antunes et al. Nature Neuroscience 2021 Apr;24(4):595-610.	https://www.brainimmuneatlas.org/umap-humanGbm-recur-tam.php	10.1038/s41593-020-00789-y	GSE128855, GSE163120, GSE157480
Figure S3i	-	Pombo-Antunes et al. Nature Neuroscience 2021 Apr;24(4):595-610.	https://www.brainimmuneatlas.org/umap-humanGbm-recur-tam.php	10.1038/s41593-020-00789-y	GSE128855, GSE163120, GSE157480
Figure S3j	-	Pombo-Antunes et al. Nature Neuroscience 2021 Apr;24(4):595-610.	https://www.brainimmuneatlas.org/umap-humanGbm-recur-tam.php	10.1038/s41593-020-00789-y	GSE128855, GSE163120, GSE157480
Figure S3k	-	Pombo-Antunes et al. Nature Neuroscience 2021 Apr;24(4):595-610.	https://www.brainimmuneatlas.org/umap-humanGbm-dc.php	10.1038/s41593-020-00789-y	GSE128855, GSE163120, GSE157480
Figure S3l	-	Pombo-Antunes et al. Nature Neuroscience 2021 Apr;24(4):595-610.	https://www.brainimmuneatlas.org/umap-humanGbm-dc.php	10.1038/s41593-020-00789-y	GSE128855, GSE163120, GSE157480
Figure S3m	-	Pombo-Antunes et al. Nature Neuroscience 2021 Apr;24(4):595-610.	https://www.brainimmuneatlas.org/umap-humanGbm-dc.php	10.1038/s41593-020-00789-y	GSE128855, GSE163120, GSE157480
Figure S3n	-	Sankowski R, et al. Nat Neurosci. 2019 Dec;22(12):2098-2110.	https://single-cell.shinyapps.io/human-microglia/	10.1038/s41593-019-0532-y	GSE135437
Figure S3o	-	Sankowski R, et al. Nat Neurosci. 2019 Dec;22(12):2098-2110.	https://single-cell.shinyapps.io/human-microglia/	10.1038/s41593-019-0532-y	GSE135437
Figure S3p	-	Sankowski R, et al. Nat Neurosci. 2019 Dec;22(12):2098-2110.	https://single-cell.shinyapps.io/human-microglia/	10.1038/s41593-019-0532-y	GSE135437
Figure S4a	-	The Cancer Genome Atlas (TCGA) (All PanCancer Atlas studies)	https://www.cbioportal.org/	10.1016/j.cell.2018.03.022	-
Figure S4b	-	The Cancer Genome Atlas (TCGA) (All PanCancer Atlas studies)	https://www.cbioportal.org/	10.1016/j.cell.2018.03.022	-
Figure S5a	S5a	The Cancer Genome Atlas (TCGA) (All PanCancer Atlas studies)	https://www.cbioportal.org/	10.1016/j.cell.2018.03.022	-
Figure S5b	S5b	The Cancer Genome Atlas (TCGA) (All PanCancer Atlas studies)	https://www.cbioportal.org/	10.1016/j.cell.2018.03.022	-
Figure S5c	S5c	The Cancer Genome Atlas (TCGA) (All PanCancer Atlas studies)	https://www.cbioportal.org/	10.1016/j.cell.2018.03.022	-
Figure S5d	S5d	The Cancer Genome Atlas (TCGA) (All PanCancer Atlas studies)	https://www.cbioportal.org/	10.1016/j.cell.2018.03.022	-
Figure S6a	S6a	Coy et al.	-	-	-
Figure S6b	S6b	Coy et al.	-	-	-
Figure S6c	-	Coy et al.	-	-	-
Figure S7a	-	The Cancer Genome Atlas (TCGA) (Glioblastoma Multiforme PanCancer Atlas study)	https://www.cbioportal.org/	10.1016/j.cell.2018.03.022	-
Figure S7b	-	The Cancer Genome Atlas (TCGA) (Glioblastoma Multiforme PanCancer Atlas study)	https://www.cbioportal.org/	10.1016/j.cell.2018.03.022	-
Figure S7c	-	The Cancer Genome Atlas (TCGA) (Glioblastoma Multiforme PanCancer Atlas study)	https://www.cbioportal.org/	10.1016/j.cell.2018.03.022	-
Figure S7d	-	The Cancer Genome Atlas (TCGA) (Glioblastoma Multiforme PanCancer Atlas study)	https://www.cbioportal.org/	10.1016/j.cell.2018.03.022	-
Figure S7e	-	The Cancer Genome Atlas (TCGA) (Glioblastoma Multiforme PanCancer Atlas study)	https://www.cbioportal.org/	10.1016/j.cell.2018.03.022	-
Figure S7f	-	The Cancer Genome Atlas (TCGA) (Glioblastoma Multiforme PanCancer Atlas study)	https://www.cbioportal.org/	10.1016/j.cell.2018.03.022	-
Figure S7g	-	The Cancer Genome Atlas (TCGA) (Glioblastoma Multiforme PanCancer Atlas study)	https://www.cbioportal.org/	10.1016/j.cell.2018.03.022	-
Figure S7h	7h,i	Coy et al.	-	-	-
Figure S7i	7h,i	Coy et al.	-	-	-
Figure S8a	S8a-1,2	Clinical Proteomic Tumor Analysis Consortium (CPTAC), Children's Brain Tumor Tissue Consortium (CBTTC)	http://pbt.cptac-data-view.org/	-	-
Figure S8b	S8b,c,d,f,h	Children's Brain Tumor Tissue Consortium (CBTTC), Children's Brain Tumor Network (CBTN), Ijaz H, et al. Neuro Oncol. 2020 Jan 11;22(1):163-165.	https://pedcbioportal.kidsfirstdrc.org/study/summary?id=ijaz_cole_2019	10.1093/neuonc/noz192
Figure S8c	S8b,c,d,f,h	Children's Brain Tumor Tissue Consortium (CBTTC), Children's Brain Tumor Network (CBTN), Ijaz H, et al. Neuro Oncol. 2020 Jan 11;22(1):163-165.	https://pedcbioportal.kidsfirstdrc.org/study/summary?id=ijaz_cole_2019	10.1093/neuonc/noz192
Figure S8d	S8b,c,d,f,h	Children's Brain Tumor Tissue Consortium (CBTTC), Children's Brain Tumor Network (CBTN), Ijaz H, et al. Neuro Oncol. 2020 Jan 11;22(1):163-165.	https://pedcbioportal.kidsfirstdrc.org/study/summary?id=ijaz_cole_2019	10.1093/neuonc/noz192
Figure S8e	-	Children's Brain Tumor Tissue Consortium (CBTTC), Children's Brain Tumor Network (CBTN), Ijaz H, et al. Neuro Oncol. 2020 Jan 11;22(1):163-165.	https://pedcbioportal.kidsfirstdrc.org/study/summary?id=ijaz_cole_2019	10.1093/neuonc/noz192	-
Figure S8f	S8b,c,d,f,h	Children's Brain Tumor Tissue Consortium (CBTTC), Children's Brain Tumor Network (CBTN), Ijaz H, et al. Neuro Oncol. 2020 Jan 11;22(1):163-165.	https://pedcbioportal.kidsfirstdrc.org/study/summary?id=ijaz_cole_2019	10.1093/neuonc/noz192
Figure S8g	8g	Children's Brain Tumor Tissue Consortium (CBTTC), Children's Brain Tumor Network (CBTN), Ijaz H, et al. Neuro Oncol. 2020 Jan 11;22(1):163-165.	https://pedcbioportal.kidsfirstdrc.org/study/summary?id=ijaz_cole_2019	10.1093/neuonc/noz192
Figure S8h	S8b,c,d,f,h	Children's Brain Tumor Tissue Consortium (CBTTC), Children's Brain Tumor Network (CBTN), Ijaz H, et al. Neuro Oncol. 2020 Jan 11;22(1):163-165.	https://pedcbioportal.kidsfirstdrc.org/study/summary?id=ijaz_cole_2019	10.1093/neuonc/noz192	-
Figure S9a	Synapse - Dataset03	Coy et al.	https://www.synapse.org/#!Synapse:syn30803357	http://dx.doi.org/10.21228/M80421
Figure S9b	Synapse - Dataset03	Coy et al.	https://www.synapse.org/#!Synapse:syn30803357	http://dx.doi.org/10.21228/M80421
Figure S9c	Synapse - Dataset03	Coy et al.	https://www.synapse.org/#!Synapse:syn30803357	http://dx.doi.org/10.21228/M80421
Figure S9d	Synapse - Dataset03	Coy et al.	https://www.synapse.org/#!Synapse:syn30803357	http://dx.doi.org/10.21228/M80421
Figure S10a	Synapse - Dataset05	Coy et al.	https://www.synapse.org/#!Synapse:syn30803357
Figure S10b	Synapse - Dataset05	Coy et al.	https://www.synapse.org/#!Synapse:syn30803357
Figure S10c	Synapse - Dataset01	Coy et al.	https://www.synapse.org/#!Synapse:syn30803357
Figure S10d	Synapse - Dataset01	Coy et al.	https://www.synapse.org/#!Synapse:syn30803357
Figure S10e	Synapse - Dataset01	Coy et al.	https://www.synapse.org/#!Synapse:syn30803357
Figure S10f	Synapse - Dataset01	Coy et al.	https://www.synapse.org/#!Synapse:syn30803357
Figure S10g	Synapse - Dataset01	Coy et al.	https://www.synapse.org/#!Synapse:syn30803357
Figure S10h	Synapse - Dataset01	Coy et al.	https://www.synapse.org/#!Synapse:syn30803357
Figure S10i	Synapse - Dataset01	Coy et al.	https://www.synapse.org/#!Synapse:syn30803357
Figure S11	Synapse - Dataset01	Coy et al.	https://www.synapse.org/#!Synapse:syn30803357	-	-
Figure S12a	Synapse - Dataset01	Coy et al.	https://www.synapse.org/#!Synapse:syn30803357
Figure S12b	-	Sankowski R, et al. Nat Neurosci. 2019 Dec;22(12):2098-2110.	https://single-cell.shinyapps.io/human-microglia/	10.1038/s41593-019-0532-y	-
Figure S12c	Synapse - Dataset01	Coy et al.	https://www.synapse.org/#!Synapse:syn30803357
Figure S12d	Synapse - Dataset02	Coy et al.	https://www.synapse.org/#!Synapse:syn30803357
Figure S12e	Synapse - Dataset02	Coy et al.	https://www.synapse.org/#!Synapse:syn30803357
