# Supplementary material for: Single cell spatial analysis reveals the topology of immunomodulatory purinergic signaling in glioblastoma
Source: Nat Commun. 2022 Aug 16;13:4814. doi: 10.1038/s41467-022-32430-w (PMC9381513; doi:10.1038/s41467-022-32430-w)
Supplement: Supplementary file 17 — Source Data [file 41467_2022_32430_MOESM17_ESM.xlsx]

## Sheet: 1h
NAME	GS	SIZE	ES	NES	NOM p-val	FDR q-val	FWER p-val	RANK AT MAX	LEADING EDGE
HALLMARK_EPITHELIAL_MESENCHYMAL_TRANSITION	HALLMARK_EPITHELIAL_MESENCHYMAL_TRANSITION	195	0.721568	2.27879	0	0	0	1555	tags=42%, list=7%, signal=44%
HALLMARK_COAGULATION	HALLMARK_COAGULATION	137	0.692374	2.22863	0	0	0	1854	tags=32%, list=8%, signal=35%
HALLMARK_COMPLEMENT	HALLMARK_COMPLEMENT	197	0.622329	2.19476	0	0	0	1503	tags=28%, list=6%, signal=30%
HALLMARK_INTERFERON_GAMMA_RESPONSE	HALLMARK_INTERFERON_GAMMA_RESPONSE	197	0.754486	2.17804	0	0	0	2567	tags=54%, list=11%, signal=60%
HALLMARK_HYPOXIA	HALLMARK_HYPOXIA	191	0.654979	2.13892	0	0	0	2648	tags=43%, list=11%, signal=49%
HALLMARK_INTERFERON_ALPHA_RESPONSE	HALLMARK_INTERFERON_ALPHA_RESPONSE	94	0.840597	2.13234	0	0	0	2151	tags=71%, list=9%, signal=78%
HALLMARK_IL2_STAT5_SIGNALING	HALLMARK_IL2_STAT5_SIGNALING	194	0.574983	2.08845	0	0	0	2865	tags=36%, list=12%, signal=40%
HALLMARK_APOPTOSIS	HALLMARK_APOPTOSIS	158	0.586072	2.05319	0	0	0	2582	tags=35%, list=11%, signal=39%
HALLMARK_PROTEIN_SECRETION	HALLMARK_PROTEIN_SECRETION	95	0.61028	2.00628	0	0	0	3950	tags=43%, list=17%, signal=52%
HALLMARK_TNFA_SIGNALING_VIA_NFKB	HALLMARK_TNFA_SIGNALING_VIA_NFKB	197	0.644921	2.00267	0	0	0	3603	tags=51%, list=15%, signal=60%
HALLMARK_ANGIOGENESIS	HALLMARK_ANGIOGENESIS	36	0.726839	1.9401	0	0	0	1629	tags=39%, list=7%, signal=42%
HALLMARK_CHOLESTEROL_HOMEOSTASIS	HALLMARK_CHOLESTEROL_HOMEOSTASIS	72	0.624476	1.93504	0	0	0	3182	tags=44%, list=13%, signal=51%
HALLMARK_IL6_JAK_STAT3_SIGNALING	HALLMARK_IL6_JAK_STAT3_SIGNALING	87	0.604286	1.88264	0	0.000192308	0.001	3546	tags=43%, list=15%, signal=50%
HALLMARK_GLYCOLYSIS	HALLMARK_GLYCOLYSIS	198	0.508678	1.87357	0	0.000354078	0.003	3469	tags=37%, list=15%, signal=43%
HALLMARK_ANDROGEN_RESPONSE	HALLMARK_ANDROGEN_RESPONSE	96	0.550485	1.85703	0	0.000592378	0.004	3024	tags=35%, list=13%, signal=40%
HALLMARK_MYOGENESIS	HALLMARK_MYOGENESIS	198	0.501014	1.84107	0	0.000851755	0.007	3491	tags=33%, list=15%, signal=39%
HALLMARK_FATTY_ACID_METABOLISM	HALLMARK_FATTY_ACID_METABOLISM	156	0.51282	1.83223	0	0.000999663	0.009	4137	tags=35%, list=17%, signal=42%
HALLMARK_ADIPOGENESIS	HALLMARK_ADIPOGENESIS	192	0.508446	1.81171	0	0.00147753	0.015	4371	tags=41%, list=18%, signal=50%
HALLMARK_XENOBIOTIC_METABOLISM	HALLMARK_XENOBIOTIC_METABOLISM	197	0.471892	1.77544	0	0.00207069	0.02	4284	tags=38%, list=18%, signal=45%
HALLMARK_INFLAMMATORY_RESPONSE	HALLMARK_INFLAMMATORY_RESPONSE	197	0.518979	1.77051	0	0.00196716	0.02	3546	tags=34%, list=15%, signal=40%
HALLMARK_UV_RESPONSE_DN	HALLMARK_UV_RESPONSE_DN	138	0.478987	1.74935	0	0.00232104	0.026	1652	tags=25%, list=7%, signal=26%
HALLMARK_P53_PATHWAY	HALLMARK_P53_PATHWAY	192	0.464373	1.7144	0	0.00348419	0.042	3515	tags=39%, list=15%, signal=45%
HALLMARK_ALLOGRAFT_REJECTION	HALLMARK_ALLOGRAFT_REJECTION	195	0.446103	1.6714	0	0.00579249	0.067	3253	tags=25%, list=14%, signal=29%
HALLMARK_KRAS_SIGNALING_UP	HALLMARK_KRAS_SIGNALING_UP	194	0.449674	1.66568	0	0.00584211	0.07	3734	tags=31%, list=16%, signal=37%
HALLMARK_MTORC1_SIGNALING	HALLMARK_MTORC1_SIGNALING	194	0.486159	1.65749	0.00583658	0.00596598	0.074	3500	tags=39%, list=15%, signal=45%
HALLMARK_UV_RESPONSE_UP	HALLMARK_UV_RESPONSE_UP	153	0.45829	1.65328	0.00198413	0.00594642	0.076	3266	tags=36%, list=14%, signal=41%
HALLMARK_BILE_ACID_METABOLISM	HALLMARK_BILE_ACID_METABOLISM	112	0.440215	1.58715	0.00193424	0.0125381	0.154	2995	tags=30%, list=13%, signal=35%
HALLMARK_APICAL_JUNCTION	HALLMARK_APICAL_JUNCTION	194	0.411477	1.55952	0	0.0157709	0.192	3911	tags=34%, list=17%, signal=40%
HALLMARK_APICAL_SURFACE	HALLMARK_APICAL_SURFACE	43	0.504483	1.54614	0.00974659	0.0171115	0.208	1639	tags=28%, list=7%, signal=30%
HALLMARK_HEME_METABOLISM	HALLMARK_HEME_METABOLISM	191	0.398635	1.53373	0.004	0.0186165	0.227	3121	tags=26%, list=13%, signal=30%
HALLMARK_OXIDATIVE_PHOSPHORYLATION	HALLMARK_OXIDATIVE_PHOSPHORYLATION	184	0.48134	1.52557	0.0182556	0.0194123	0.241	4079	tags=39%, list=17%, signal=47%
HALLMARK_ESTROGEN_RESPONSE_EARLY	HALLMARK_ESTROGEN_RESPONSE_EARLY	195	0.381095	1.40776	0.0193798	0.0471818	0.429	4356	tags=33%, list=18%, signal=41%
HALLMARK_PEROXISOME	HALLMARK_PEROXISOME	104	0.371108	1.34978	0.0273973	0.0685933	0.549	5124	tags=38%, list=22%, signal=49%
HALLMARK_NOTCH_SIGNALING	HALLMARK_NOTCH_SIGNALING	32	0.434116	1.29271	0.105675	0.0969488	0.65	2868	tags=38%, list=12%, signal=43%
HALLMARK_REACTIVE_OXYGEN_SPECIES_PATHWAY	HALLMARK_REACTIVE_OXYGEN_SPECIES_PATHWAY	47	0.412815	1.26481	0.13745	0.111319	0.698	4799	tags=43%, list=20%, signal=53%
HALLMARK_TGF_BETA_SIGNALING	HALLMARK_TGF_BETA_SIGNALING	54	0.358489	1.18743	0.176587	0.170866	0.832	1120	tags=19%, list=5%, signal=19%
HALLMARK_ESTROGEN_RESPONSE_LATE	HALLMARK_ESTROGEN_RESPONSE_LATE	196	0.317017	1.18228	0.110454	0.171604	0.84	2776	tags=21%, list=12%, signal=23%
HALLMARK_UNFOLDED_PROTEIN_RESPONSE	HALLMARK_UNFOLDED_PROTEIN_RESPONSE	107	0.316077	1.07193	0.337945	0.299989	0.948	4867	tags=35%, list=21%, signal=43%
HALLMARK_PI3K_AKT_MTOR_SIGNALING	HALLMARK_PI3K_AKT_MTOR_SIGNALING	104	0.275029	0.967502	0.518812	0.470742	0.989	3680	tags=25%, list=16%, signal=29%
HALLMARK_KRAS_SIGNALING_DN	HALLMARK_KRAS_SIGNALING_DN	191	0.253932	0.945881	0.593561	0.500163	0.992	3634	tags=19%, list=15%, signal=23%

## Sheet: 1i
NAME	PROBE	DESCRIPTION	GENE SYMBOL	GENE_TITLE	RANK IN GENE LIST	RANK METRIC SCORE	RUNNING ES	CORE ENRICHMENT
row_0	ANXA2	na	null	null	8	0.883416	0.0221096	Yes
row_1	ALDOA	na	null	null	24	0.795994	0.0416996	Yes
row_2	PAM	na	null	null	25	0.792153	0.0618305	Yes
row_3	LDHA	na	null	null	32	0.772428	0.0812047	Yes
row_4	MT2A	na	null	null	37	0.759334	0.100331	Yes
row_5	ZFP36	na	null	null	40	0.749607	0.119296	Yes
row_6	SRPX	na	null	null	45	0.731757	0.137722	Yes
row_7	AK4	na	null	null	84	0.607475	0.151542	Yes
row_8	GPI	na	null	null	85	0.606686	0.166959	Yes
row_9	PGK1	na	null	null	86	0.606017	0.18236	Yes
row_10	MT1E	na	null	null	99	0.582575	0.196654	Yes
row_11	TGFB3	na	null	null	104	0.572882	0.211042	Yes
row_12	DCN	na	null	null	120	0.557508	0.224572	Yes
row_13	P4HA1	na	null	null	129	0.54761	0.238147	Yes
row_14	ATF3	na	null	null	148	0.534856	0.250974	Yes
row_15	SDC4	na	null	null	151	0.532444	0.264419	Yes
row_16	F3	na	null	null	195	0.48958	0.275031	Yes
row_17	HSPA5	na	null	null	208	0.477865	0.286664	Yes
row_18	TPD52	na	null	null	211	0.477718	0.298719	Yes
row_19	SLC2A3	na	null	null	215	0.473628	0.310627	Yes
row_20	ALDOC	na	null	null	226	0.468601	0.32211	Yes
row_21	TPI1	na	null	null	238	0.461432	0.333368	Yes
row_22	SERPINE1	na	null	null	249	0.452923	0.344453	Yes
row_23	IGFBP3	na	null	null	276	0.432632	0.35434	Yes
row_24	SLC2A1	na	null	null	308	0.412696	0.363509	Yes
row_25	IRS2	na	null	null	312	0.410003	0.3738	Yes
row_26	DTNA	na	null	null	318	0.407003	0.38393	Yes
row_27	CA12	na	null	null	332	0.403108	0.393621	Yes
row_28	JUN	na	null	null	355	0.395704	0.402741	Yes
row_29	BHLHE40	na	null	null	357	0.395273	0.412743	Yes
row_30	PPP1R15A	na	null	null	399	0.380636	0.420671	Yes
row_31	BNIP3L	na	null	null	442	0.365893	0.428182	Yes
row_32	FOSL2	na	null	null	491	0.352038	0.435085	Yes
row_33	PPARGC1A	na	null	null	521	0.34658	0.442658	Yes
row_34	CAV1	na	null	null	542	0.3417	0.45049	Yes
row_35	RORA	na	null	null	570	0.329704	0.45772	Yes
row_36	PRDX5	na	null	null	571	0.329703	0.466098	Yes
row_37	NDRG1	na	null	null	603	0.323391	0.472997	Yes
row_38	AKAP12	na	null	null	616	0.320323	0.480627	Yes
row_39	ERRFI1	na	null	null	619	0.319162	0.488652	Yes
row_40	ADM	na	null	null	621	0.318546	0.496705	Yes
row_41	EGFR	na	null	null	630	0.316189	0.5044	Yes
row_42	GYS1	na	null	null	633	0.315548	0.512333	Yes
row_43	GRHPR	na	null	null	647	0.312313	0.519717	Yes
row_44	COL5A1	na	null	null	667	0.308556	0.526749	Yes
row_45	GAPDH	na	null	null	691	0.302609	0.533461	Yes
row_46	CHST2	na	null	null	703	0.300266	0.540623	Yes
row_47	ANGPTL4	na	null	null	722	0.297648	0.547421	Yes
row_48	IDS	na	null	null	817	0.2798	0.55053	Yes
row_49	PFKP	na	null	null	862	0.27251	0.555583	Yes
row_50	SDC3	na	null	null	863	0.272161	0.562499	Yes
row_51	DUSP1	na	null	null	883	0.269514	0.568539	Yes
row_52	TGM2	na	null	null	889	0.268434	0.575148	Yes
row_53	GAA	na	null	null	908	0.265135	0.58112	Yes
row_54	CSRP2	na	null	null	915	0.263807	0.587568	Yes
row_55	TIPARP	na	null	null	939	0.261005	0.593222	Yes
row_56	DDIT3	na	null	null	960	0.257842	0.598924	Yes
row_57	NFIL3	na	null	null	961	0.257818	0.605475	Yes
row_58	SLC6A6	na	null	null	995	0.254523	0.610539	Yes
row_59	PFKFB3	na	null	null	1044	0.249027	0.614824	Yes
row_60	IER3	na	null	null	1053	0.247732	0.620779	Yes
row_61	DDIT4	na	null	null	1089	0.243465	0.625477	Yes
row_62	FAM162A	na	null	null	1090	0.243361	0.631661	Yes
row_63	SDC2	na	null	null	1094	0.242482	0.637696	Yes
row_64	HEXA	na	null	null	1283	0.221216	0.635315	Yes
row_65	TGFBI	na	null	null	1326	0.217484	0.639054	Yes
row_66	PRKCA	na	null	null	1341	0.215241	0.643928	Yes
row_67	PPP1R3C	na	null	null	1553	0.199421	0.640014	Yes
row_68	CDKN1A	na	null	null	1649	0.193333	0.640884	Yes
row_69	ENO1	na	null	null	1769	0.184797	0.640515	Yes
row_70	XPNPEP1	na	null	null	1821	0.180806	0.642939	Yes
row_71	CXCR4	na	null	null	1863	0.178674	0.645734	Yes
row_72	FOS	na	null	null	1992	0.170928	0.644629	Yes
row_73	PHKG1	na	null	null	2225	0.158627	0.638785	Yes
row_74	HK1	na	null	null	2249	0.156911	0.641794	Yes
row_75	GPC1	na	null	null	2318	0.153865	0.64281	Yes
row_76	BGN	na	null	null	2332	0.153028	0.646145	Yes
row_77	PLIN2	na	null	null	2373	0.151245	0.648286	Yes
row_78	IL6	na	null	null	2438	0.148024	0.649323	Yes
row_79	UGP2	na	null	null	2501	0.145269	0.650376	Yes
row_80	PDK1	na	null	null	2578	0.141722	0.650743	Yes
row_81	HMOX1	na	null	null	2582	0.141566	0.654213	Yes
row_82	TPBG	na	null	null	2648	0.139044	0.654979	Yes
row_83	ENO3	na	null	null	2852	0.131516	0.649681	No
row_84	PFKL	na	null	null	2898	0.129487	0.651056	No
row_85	SCARB1	na	null	null	3044	0.123582	0.648024	No
row_86	PGM2	na	null	null	3088	0.121887	0.649291	No
row_87	B3GALT6	na	null	null	3136	0.120441	0.650351	No
row_88	AMPD3	na	null	null	3147	0.120114	0.652978	No
row_89	KDELR3	na	null	null	3280	0.115732	0.650301	No
row_90	PGM1	na	null	null	3404	0.111446	0.647897	No
row_91	LDHC	na	null	null	3574	0.105494	0.643385	No
row_92	FOXO3	na	null	null	3880	0.0966523	0.632858	No
row_93	CITED2	na	null	null	3904	0.0960456	0.63432	No
row_94	MYH9	na	null	null	3911	0.0957545	0.636498	No
row_95	PYGM	na	null	null	4013	0.093375	0.634572	No
row_96	GCK	na	null	null	4024	0.0930619	0.636511	No
row_97	CP	na	null	null	4626	0.0812837	0.612995	No
row_98	P4HA2	na	null	null	4671	0.0799572	0.613154	No
row_99	PNRC1	na	null	null	4756	0.0783167	0.611568	No
row_100	MXI1	na	null	null	4842	0.076799	0.609902	No
row_101	VEGFA	na	null	null	4867	0.0762634	0.610818	No
row_102	HDLBP	na	null	null	5225	0.0687963	0.597371	No
row_103	HAS1	na	null	null	5348	0.0662939	0.593862	No
row_104	STC2	na	null	null	5599	0.0609188	0.584769	No
row_105	PGF	na	null	null	5713	0.0586593	0.58145	No
row_106	ILVBL	na	null	null	5788	0.0567492	0.579742	No
row_107	MIF	na	null	null	5833	0.0557228	0.579285	No
row_108	GALK1	na	null	null	6013	0.0522112	0.572993	No
row_109	MAFF	na	null	null	6158	0.0495738	0.568123	No
row_110	GBE1	na	null	null	6176	0.0490338	0.568646	No
row_111	SLC2A5	na	null	null	6219	0.047931	0.568076	No
row_112	ISG20	na	null	null	6276	0.0463564	0.56687	No
row_113	HK2	na	null	null	6484	0.0420933	0.559129	No
row_114	EXT1	na	null	null	6514	0.0414202	0.558947	No
row_115	LOX	na	null	null	6529	0.0410936	0.559395	No
row_116	SELENBP1	na	null	null	6804	0.0357628	0.548641	No
row_117	S100A4	na	null	null	6990	0.0322273	0.541586	No
row_118	GAPDHS	na	null	null	7004	0.0319894	0.541845	No
row_119	TMEM45A	na	null	null	7814	0.0158269	0.507811	No
row_120	GLRX	na	null	null	7926	0.0138151	0.503438	No
row_121	KDM3A	na	null	null	8166	0.00881288	0.493488	No
row_122	PGAM2	na	null	null	8207	0.00803932	0.49199	No
row_123	PPFIA4	na	null	null	8298	0.00649804	0.488324	No
row_124	NDST2	na	null	null	8555	0.000860754	0.477449	No
row_125	PKP1	na	null	null	8627	0	0.474427	No
row_126	IGFBP1	na	null	null	9594	0	0.433309	No
row_127	SULT2B1	na	null	null	10114	0	0.411217	No
row_128	LALBA	na	null	null	10218	0	0.406833	No
row_129	BRS3	na	null	null	10770	0	0.383379	No
row_130	PDGFB	na	null	null	11421	0	0.355711	No
row_131	FBP1	na	null	null	11531	0	0.351071	No
row_132	HOXB9	na	null	null	11782	0	0.34043	No
row_133	EDN2	na	null	null	12297	0	0.318551	No
row_134	GPC3	na	null	null	13402	0	0.271558	No
row_135	ATP7A	na	null	null	14100	-0.0073721	0.242077	No
row_136	EFNA3	na	null	null	14255	-0.0109838	0.235801	No
row_137	TPST2	na	null	null	14257	-0.0110533	0.23604	No
row_138	BCL2	na	null	null	14478	-0.0148555	0.227053	No
row_139	PLAUR	na	null	null	14521	-0.0159224	0.225669	No
row_140	ADORA2B	na	null	null	14810	-0.0212415	0.21395	No
row_141	LXN	na	null	null	14878	-0.0225318	0.211671	No
row_142	NR3C1	na	null	null	15119	-0.0271966	0.202146	No
row_143	TNFAIP3	na	null	null	15217	-0.0290738	0.198756	No
row_144	INHA	na	null	null	15245	-0.0295676	0.198358	No
row_145	KLHL24	na	null	null	15249	-0.0297042	0.198986	No
row_146	ALDOB	na	null	null	15635	-0.0369803	0.183537	No
row_147	TKTL1	na	null	null	15763	-0.03954	0.179136	No
row_148	SIAH2	na	null	null	15764	-0.0395564	0.180142	No
row_149	STBD1	na	null	null	15905	-0.0424204	0.17526	No
row_150	PDK3	na	null	null	16346	-0.0509712	0.157827	No
row_151	JMJD6	na	null	null	16450	-0.0527285	0.154782	No
row_152	BTG1	na	null	null	16468	-0.0531156	0.155409	No
row_153	B4GALNT2	na	null	null	16633	-0.0559978	0.149851	No
row_154	ENO2	na	null	null	16770	-0.0587413	0.145555	No
row_155	CDKN1B	na	null	null	16854	-0.0601401	0.14355	No
row_156	NAGK	na	null	null	16904	-0.0611723	0.143019	No
row_157	KIF5A	na	null	null	17079	-0.06505	0.137266	No
row_158	CHST3	na	null	null	17209	-0.0675194	0.13349	No
row_159	CASP6	na	null	null	17375	-0.0707534	0.128265	No
row_160	KLF6	na	null	null	17657	-0.0760129	0.118236	No
row_161	NDST1	na	null	null	17668	-0.076413	0.119752	No
row_162	GPC4	na	null	null	18156	-0.0858979	0.101205	No
row_163	BCAN	na	null	null	18876	-0.0998314	0.0731375	No
row_164	VHL	na	null	null	19079	-0.105114	0.0672105	No
row_165	EFNA1	na	null	null	19136	-0.106835	0.0675417	No
row_166	KLF7	na	null	null	19152	-0.107129	0.0696257	No
row_167	MAP3K1	na	null	null	19258	-0.109842	0.0679477	No
row_168	SLC25A1	na	null	null	19358	-0.112506	0.0665928	No
row_169	STC1	na	null	null	19386	-0.113443	0.0683264	No
row_170	WSB1	na	null	null	19400	-0.113788	0.0706647	No
row_171	ETS1	na	null	null	19652	-0.120882	0.0630527	No
row_172	RRAGD	na	null	null	19705	-0.122214	0.063945	No
row_173	ANKZF1	na	null	null	19822	-0.125423	0.0621947	No
row_174	PKLR	na	null	null	19884	-0.127107	0.0628284	No
row_175	SLC37A4	na	null	null	20183	-0.135334	0.0535829	No
row_176	SAP30	na	null	null	20319	-0.140215	0.0513998	No
row_177	PCK1	na	null	null	20346	-0.141239	0.0538824	No
row_178	VLDLR	na	null	null	20686	-0.153044	0.0433418	No
row_179	PIM1	na	null	null	21485	-0.185816	0.0140964	No
row_180	GCNT2	na	null	null	21624	-0.192629	0.0131176	No
row_181	NCAN	na	null	null	21935	-0.207392	0.00519258	No
row_182	CCNG2	na	null	null	21980	-0.210079	0.00865838	No
row_183	CDKN1C	na	null	null	22073	-0.216472	0.0102435	No
row_184	HS3ST1	na	null	null	22435	-0.245022	0.0011039	No
row_185	TES	na	null	null	22527	-0.253185	0.00366457	No
row_186	RBPJ	na	null	null	22564	-0.256704	0.00865579	No
row_187	PLAC8	na	null	null	22771	-0.27804	0.00695302	No
row_188	ZNF292	na	null	null	22792	-0.280921	0.0132407	No
row_189	NEDD4L	na	null	null	23349	-0.379261	-0.000787827	No
row_190	DPYSL4	na	null	null	23652	-0.588757	0.00131928	No

## Sheet: 1j
NAME	DESCRIPTION	GENE_SYMBOL	GENE_TITLE	SCORE
NT5E	na	null	null	4.32193
VIM	na	null	null	1.10159
ANXA1	na	null	null	1.09256
EMP1	na	null	null	1.04242
TIMP1	na	null	null	1.01629
LGALS3	na	null	null	0.991771
IFITM3	na	null	null	0.930749
HLA-C	na	null	null	0.885811
ANXA2	na	null	null	0.883416
EPAS1	na	null	null	0.878831
BST2	na	null	null	0.869185
LAMB2	na	null	null	0.860981
HLA-B	na	null	null	0.847347
LAMA2	na	null	null	0.844337
CST3	na	null	null	0.84332
IFI44L	na	null	null	0.835083
LYPD1	na	null	null	0.830008
EMP3	na	null	null	0.8267
SLC4A4	na	null	null	0.822874
ACSBG1	na	null	null	0.819702
MT3	na	null	null	0.815034
IL1RAP	na	null	null	0.811128
SPARC	na	null	null	0.811037
IFI6	na	null	null	0.799469
ALDOA	na	null	null	0.795994
PAM	na	null	null	0.792153
SMIM3	na	null	null	0.792029
PMP22	na	null	null	0.790386
CLU	na	null	null	0.781437
EHD2	na	null	null	0.781414
PARP14	na	null	null	0.778717
IRF9	na	null	null	0.774841
LDHA	na	null	null	0.772428
METTL7B	na	null	null	0.768383
GBP1	na	null	null	0.766025
B2M	na	null	null	0.765979
ADAM19	na	null	null	0.761265
MT2A	na	null	null	0.759334
GNG12	na	null	null	0.754024
S100A16	na	null	null	0.750517
ZFP36	na	null	null	0.749607
POSTN	na	null	null	0.745052
HLA-F	na	null	null	0.742655
NEK6	na	null	null	0.739437
ATP1B2	na	null	null	0.734724
SRPX	na	null	null	0.731757
PCDH9	na	null	null	0.730304
LRP1	na	null	null	0.728979
S100A11	na	null	null	0.728129
PARP10	na	null	null	0.721342
CA2	na	null	null	0.720191
SERPINH1	na	null	null	0.719647
PSMB9	na	null	null	0.718034
PLA2G5	na	null	null	0.704785
MRC2	na	null	null	0.697443
IFI35	na	null	null	0.693533
ANXA5	na	null	null	0.688798
DLC1	na	null	null	0.686161
GADD45B	na	null	null	0.685371
RHOC	na	null	null	0.68468
THBS2	na	null	null	0.673216
SLC1A3	na	null	null	0.671824
CD63	na	null	null	0.67149
LINC00152	na	null	null	0.665101
PLTP	na	null	null	0.659859
CDH6	na	null	null	0.657274
S100A10	na	null	null	0.654005
KCTD12	na	null	null	0.653689
HLA-A	na	null	null	0.653519
TAGLN2	na	null	null	0.65248
PTRF	na	null	null	0.647841
AQP4	na	null	null	0.64542
CHI3L1	na	null	null	0.645246
TNC	na	null	null	0.642722
TIMP4	na	null	null	0.639241
SAMD9L	na	null	null	0.638872
HOPX	na	null	null	0.634963
SERTAD1	na	null	null	0.628379
S100A6	na	null	null	0.625994
XAF1	na	null	null	0.623051
ZYX	na	null	null	0.62186
LPL	na	null	null	0.616248
TRIM22	na	null	null	0.615975
ATP1A2	na	null	null	0.615134
AK4	na	null	null	0.607475
GPI	na	null	null	0.606685
PGK1	na	null	null	0.606017
SEMA6D	na	null	null	0.602392
RAB34	na	null	null	0.601702
EDNRB	na	null	null	0.600739
PLOD2	na	null	null	0.598237
OAS2	na	null	null	0.596372
ADAMTS9	na	null	null	0.594925
KLHL4	na	null	null	0.590112
HLA-G	na	null	null	0.589731
NLRC5	na	null	null	0.587418
TENM4	na	null	null	0.587267
NAMPT	na	null	null	0.586737
NEDD9	na	null	null	0.583237
MT1E	na	null	null	0.582575
CHRNA1	na	null	null	0.582181
COX7A1	na	null	null	0.575361
CAMK2D	na	null	null	0.575097
FAT1	na	null	null	0.574522
TGFB3	na	null	null	0.572882
WWTR1	na	null	null	0.569919
SQSTM1	na	null	null	0.569915
FAM129A	na	null	null	0.568259
PSME1	na	null	null	0.566667
CD164	na	null	null	0.566624
ADAM12	na	null	null	0.566003
LMNA	na	null	null	0.565594
PSMB8	na	null	null	0.565246
TLCD1	na	null	null	0.565024
BBOX1	na	null	null	0.564625
ILK	na	null	null	0.564241
STAC	na	null	null	0.56214
MT1X	na	null	null	0.560343
C19orf66	na	null	null	0.559867
STAT1	na	null	null	0.557716
DCN	na	null	null	0.557508
CD99	na	null	null	0.55439
CPNE4	na	null	null	0.554329
SHC1	na	null	null	0.551342
TMED10	na	null	null	0.550528
LOC100507463	na	null	null	0.550234
TNFRSF14	na	null	null	0.549492
SLC27A1	na	null	null	0.549412
SYTL2	na	null	null	0.549296
P4HA1	na	null	null	0.54761
TRIM9	na	null	null	0.547431
LGALS3BP	na	null	null	0.54739
COL5A2	na	null	null	0.546579
SYPL1	na	null	null	0.545952
CHL1	na	null	null	0.544605
TIMP3	na	null	null	0.544503
SRPX2	na	null	null	0.543716
CD9	na	null	null	0.543508
ELOVL2	na	null	null	0.543491
CD151	na	null	null	0.543429
HLA-H	na	null	null	0.540012
MLC1	na	null	null	0.539412
ISG15	na	null	null	0.538642
RHOJ	na	null	null	0.538128
SPARCL1	na	null	null	0.537068
TRIP6	na	null	null	0.536548
TNFRSF1A	na	null	null	0.53648
S100A13	na	null	null	0.535606
ATF3	na	null	null	0.534856
RCAN1	na	null	null	0.534767
CAPN2	na	null	null	0.532557
SDC4	na	null	null	0.532444
RAMP1	na	null	null	0.532333
LAMB3	na	null	null	0.531585
CASP1	na	null	null	0.531071
RUNX1	na	null	null	0.528914
LGALS1	na	null	null	0.528083
C1R	na	null	null	0.525478
ITPR2	na	null	null	0.524776
SPRY4	na	null	null	0.524392
SERPINA3	na	null	null	0.523636
GNPTG	na	null	null	0.523348
GNG7	na	null	null	0.523297
SP100	na	null	null	0.523154
LRRC16A	na	null	null	0.522823
MX1	na	null	null	0.522548
OAS1	na	null	null	0.517541
ZC3HAV1	na	null	null	0.515916
ARAP2	na	null	null	0.515587
PLEKHA4	na	null	null	0.514833
PARP9	na	null	null	0.51432
TMBIM6	na	null	null	0.509904
CHMP2A	na	null	null	0.509814
ITGA7	na	null	null	0.508031
HERC6	na	null	null	0.507899
SPRY2	na	null	null	0.50755
APOL6	na	null	null	0.507272
FGF1	na	null	null	0.505622
ACTN4	na	null	null	0.505611
PCDHGC3	na	null	null	0.505301
TNFRSF19	na	null	null	0.50514
PLEKHG1	na	null	null	0.504808
IL6ST	na	null	null	0.504178
COL4A2	na	null	null	0.504017
ACYP2	na	null	null	0.503294
LPHN2	na	null	null	0.501264
TNFRSF21	na	null	null	0.499818
STAT3	na	null	null	0.499223
LAMA4	na	null	null	0.499
TAPBP	na	null	null	0.497038
HES1	na	null	null	0.492837
GBP3	na	null	null	0.492833
FABP7	na	null	null	0.492197
TAP1	na	null	null	0.491306
SLC20A2	na	null	null	0.490463
F3	na	null	null	0.48958
FCGRT	na	null	null	0.488854
NRN1	na	null	null	0.48836
IFI27	na	null	null	0.488239
PLA2G16	na	null	null	0.48564
CRIM1	na	null	null	0.484629
NFKBIA	na	null	null	0.483198
C8orf4	na	null	null	0.482988
TRPM3	na	null	null	0.482293
EPS15	na	null	null	0.482009
PLIN3	na	null	null	0.480647
CXCL16	na	null	null	0.479174
MMP14	na	null	null	0.478239
HSPA5	na	null	null	0.477865
CPVL	na	null	null	0.477826
TNS1	na	null	null	0.477806
TPD52	na	null	null	0.477718
IGFBP2	na	null	null	0.477131
GPRC5B	na	null	null	0.476606
PSENEN	na	null	null	0.476382
SLC2A3	na	null	null	0.473628
SUMF1	na	null	null	0.472853
GJA1	na	null	null	0.472631
FKBP5	na	null	null	0.471885
ITM2B	na	null	null	0.470549
IFITM1	na	null	null	0.470349
ZNF385D	na	null	null	0.469483
FAM84A	na	null	null	0.469421
LPAR1	na	null	null	0.46923
ATP13A4	na	null	null	0.468845
SPP1	na	null	null	0.468787
ALDOC	na	null	null	0.468601
TTYH1	na	null	null	0.467638
IQGAP1	na	null	null	0.467067
APLP2	na	null	null	0.466622
CPQ	na	null	null	0.466365
LRRN3	na	null	null	0.4655
KIAA1683	na	null	null	0.46508
CD44	na	null	null	0.464626
CARD16	na	null	null	0.463688
TAP2	na	null	null	0.463319
LAP3	na	null	null	0.463194
PLS3	na	null	null	0.462207
TPI1	na	null	null	0.461432
NTNG1	na	null	null	0.461317
LOC154761	na	null	null	0.460362
VAV3	na	null	null	0.459467
CLIC1	na	null	null	0.459371
AGTRAP	na	null	null	0.457395
SSBP2	na	null	null	0.456591
TNFRSF12A	na	null	null	0.456204
PPIB	na	null	null	0.455213
LOC286297	na	null	null	0.454163
FKBP9	na	null	null	0.453969
SERPINE1	na	null	null	0.452923
CCDC80	na	null	null	0.452076
COL4A1	na	null	null	0.45099
RIN1	na	null	null	0.449851
CDC42EP4	na	null	null	0.448094
SLC35G2	na	null	null	0.44717
PKM	na	null	null	0.446124
PDLIM2	na	null	null	0.44592
ENDOD1	na	null	null	0.44551
MECOM	na	null	null	0.443462
ACSS3	na	null	null	0.443409
ITGA5	na	null	null	0.442169
ETV5	na	null	null	0.441246
NUPR1	na	null	null	0.440222
PKIB	na	null	null	0.439693
LOC100129034	na	null	null	0.439241
MOXD1	na	null	null	0.438778
DHCR7	na	null	null	0.43822
CPNE5	na	null	null	0.437975
FKBP2	na	null	null	0.437946
AKT2	na	null	null	0.437701
ARSJ	na	null	null	0.436605
NPC2	na	null	null	0.436459
LAMP2	na	null	null	0.435676
AHNAK	na	null	null	0.433675
OSBPL3	na	null	null	0.433547
BET1L	na	null	null	0.432647
IGFBP3	na	null	null	0.432632
SEPP1	na	null	null	0.431337
SYTL4	na	null	null	0.430865
TMEM205	na	null	null	0.430832
MPC1	na	null	null	0.430567
PGAM4	na	null	null	0.43052
TMED7	na	null	null	0.430319
ZMYM6NB	na	null	null	0.429873
CTSB	na	null	null	0.428516
C1S	na	null	null	0.427625
ENTPD2	na	null	null	0.427111
IFITM2	na	null	null	0.425407
SOCS2	na	null	null	0.42511
SLC15A2	na	null	null	0.424486
EMC2	na	null	null	0.424418
GATM	na	null	null	0.424193
PLSCR1	na	null	null	0.423878
LHFP	na	null	null	0.422756
OAS3	na	null	null	0.422712
L3HYPDH	na	null	null	0.422056
GIMAP2	na	null	null	0.420192
C6orf1	na	null	null	0.419183
SEMA6A	na	null	null	0.418787
CD58	na	null	null	0.418785
S100B	na	null	null	0.418702
PCOLCE	na	null	null	0.418218
GADD45A	na	null	null	0.417178
PNPLA6	na	null	null	0.416726
COL28A1	na	null	null	0.416654
GPR37	na	null	null	0.416399
FLJ46906	na	null	null	0.416147
MT1M	na	null	null	0.415012
SLC2A1	na	null	null	0.412696
LOC541471	na	null	null	0.412185
HS3ST3B1	na	null	null	0.411798
ANO6	na	null	null	0.41168
IRS2	na	null	null	0.410003
C1orf54	na	null	null	0.408663
PDGFC	na	null	null	0.408317
SOD2	na	null	null	0.408261
ECH1	na	null	null	0.408071
MSN	na	null	null	0.407786
DTNA	na	null	null	0.407003
SATB2	na	null	null	0.406922
SLC40A1	na	null	null	0.406802
CTSO	na	null	null	0.406704
LOC100132707	na	null	null	0.406674
SAMD9	na	null	null	0.406562
ANKRD40	na	null	null	0.405654
PJA2	na	null	null	0.405381
PDGFA	na	null	null	0.405168
RARRES3	na	null	null	0.404946
SLC1A2	na	null	null	0.404526
EVA1C	na	null	null	0.404047
CASP4	na	null	null	0.40323
WARS	na	null	null	0.403146
CA12	na	null	null	0.403108
PARP3	na	null	null	0.402524
TOMM7	na	null	null	0.402368
ALK	na	null	null	0.401828
DNPH1	na	null	null	0.401761
MEOX2	na	null	null	0.401404
B3GALT1	na	null	null	0.401307
SAT1	na	null	null	0.401261
GLIPR1	na	null	null	0.401206
TRAM1	na	null	null	0.401188
ATP2B1	na	null	null	0.40116
DHX58	na	null	null	0.401019
METTL7A	na	null	null	0.400888
LPPR4	na	null	null	0.400428
FCGR2A	na	null	null	0.399821
ATP5D	na	null	null	0.399507
AGT	na	null	null	0.399275
FAS	na	null	null	0.398762
S1PR3	na	null	null	0.398345
MAP3K5	na	null	null	0.39806
PDZD2	na	null	null	0.397552
BTN3A3	na	null	null	0.396614
PTGFRN	na	null	null	0.39656
JUN	na	null	null	0.395704
BLVRB	na	null	null	0.395409
BHLHE40	na	null	null	0.395273
PFKM	na	null	null	0.395064
DPF3	na	null	null	0.394653
MICALL2	na	null	null	0.394189
TMBIM4	na	null	null	0.392901
RBM47	na	null	null	0.392464
ZDHHC24	na	null	null	0.392459
GALC	na	null	null	0.392209
GSN	na	null	null	0.392188
MOV10	na	null	null	0.392184
CYBRD1	na	null	null	0.39148
IL33	na	null	null	0.391403
DHRS3	na	null	null	0.390936
IFT43	na	null	null	0.390931
PQLC3	na	null	null	0.390618
MVP	na	null	null	0.389759
WDR13	na	null	null	0.38944
IFFO1	na	null	null	0.389302
ZFHX4	na	null	null	0.388912
SUCLG2	na	null	null	0.388608
BBS2	na	null	null	0.388106
HLA-J	na	null	null	0.38738
SHROOM3	na	null	null	0.386743
SLC39A14	na	null	null	0.38673
CEBPD	na	null	null	0.386396
CPNE2	na	null	null	0.38599
RGS6	na	null	null	0.385936
EGLN3	na	null	null	0.385758
SPRED2	na	null	null	0.385218
DTX3L	na	null	null	0.384882
TRIM38	na	null	null	0.384559
ADORA1	na	null	null	0.384098
HAP1	na	null	null	0.383938
DAD1	na	null	null	0.383476
DUSP6	na	null	null	0.383448
LOC646329	na	null	null	0.383368
PYGL	na	null	null	0.38283
RETSAT	na	null	null	0.382724
ETV4	na	null	null	0.38257
PCDHA10	na	null	null	0.381542
FERMT2	na	null	null	0.38124
EPSTI1	na	null	null	0.381113
PPP1R15A	na	null	null	0.380636
ARNTL	na	null	null	0.380572
PCSK5	na	null	null	0.380254
PREX1	na	null	null	0.380194
RNF213	na	null	null	0.380173
GSTK1	na	null	null	0.380106
RFXANK	na	null	null	0.379047
TRIM14	na	null	null	0.378853
MYL12A	na	null	null	0.377892
LOC100506474	na	null	null	0.377863
CMYA5	na	null	null	0.377696
WDR1	na	null	null	0.377551
DOK5	na	null	null	0.377079
HTRA1	na	null	null	0.376711
C5orf4	na	null	null	0.375892
SASH1	na	null	null	0.374835
SYNM	na	null	null	0.374724
NIPAL3	na	null	null	0.374677
VAMP5	na	null	null	0.374397
STAT2	na	null	null	0.374088
FIBIN	na	null	null	0.37375
CINP	na	null	null	0.373704
FMOD	na	null	null	0.373633
MGLL	na	null	null	0.373276
HS6ST1	na	null	null	0.372815
ITGA10	na	null	null	0.3728
CITED1	na	null	null	0.370714
TMEM66	na	null	null	0.370192
WLS	na	null	null	0.369805
LMAN1	na	null	null	0.369671
GNS	na	null	null	0.369552
PDIA3	na	null	null	0.36943
CFH	na	null	null	0.369033
TJP1	na	null	null	0.368994
SEC61G	na	null	null	0.368348
SOCS3	na	null	null	0.367716
CTSD	na	null	null	0.367205
TM9SF1	na	null	null	0.367071
C7orf53	na	null	null	0.367001
LOC654433	na	null	null	0.366188
LOC285758	na	null	null	0.366155
TPCN1	na	null	null	0.366103
EFNB2	na	null	null	0.365951
BNIP3L	na	null	null	0.365893
DHRS4	na	null	null	0.365884
SCRN1	na	null	null	0.365765
DDR2	na	null	null	0.36565
SPOCK2	na	null	null	0.365576
CHURC1	na	null	null	0.365356
SERPINB6	na	null	null	0.363852
DNPEP	na	null	null	0.363555
NME3	na	null	null	0.363055
GBP1P1	na	null	null	0.363044
ITGA3	na	null	null	0.362834
CD82	na	null	null	0.36246
GBP2	na	null	null	0.362163
FABP5	na	null	null	0.362016
PRDX6	na	null	null	0.361483
CAMK2B	na	null	null	0.361421
APOL2	na	null	null	0.361084
TPP1	na	null	null	0.359593
2022-09-15	na	null	null	0.359565
NOTCH2NL	na	null	null	0.35949
APOBEC3G	na	null	null	0.359468
HFE	na	null	null	0.359411
ERAP2	na	null	null	0.358384
LIFR	na	null	null	0.357119
BDH2	na	null	null	0.356689
ZFYVE21	na	null	null	0.356536
AQP7P1	na	null	null	0.356196
HIST1H2AC	na	null	null	0.35606
GRIA1	na	null	null	0.356049
CCND3	na	null	null	0.355965
HCP5	na	null	null	0.355352
FLOT1	na	null	null	0.355072
DARS	na	null	null	0.355047
COQ9	na	null	null	0.354898
DDT	na	null	null	0.354648
TSTD1	na	null	null	0.354624
ADAR	na	null	null	0.354564
POFUT2	na	null	null	0.35451
SPATS2L	na	null	null	0.354366
HEPN1	na	null	null	0.354305
FKBP10	na	null	null	0.353778
ACOX2	na	null	null	0.35372
AGPAT2	na	null	null	0.353681
PPT1	na	null	null	0.353419
ATP10D	na	null	null	0.352915
KIF13B	na	null	null	0.352823
NEAT1	na	null	null	0.352541
MLEC	na	null	null	0.352282
PLOD1	na	null	null	0.352187
FOSL2	na	null	null	0.352038
FREM2	na	null	null	0.351718
OGDH	na	null	null	0.351611
PPAP2B	na	null	null	0.35156
HLA-DRA	na	null	null	0.351461
EDEM3	na	null	null	0.351364
PRDM1	na	null	null	0.351293
LFNG	na	null	null	0.351171
RPL28	na	null	null	0.350802
CHST7	na	null	null	0.350778
PCDHGA10	na	null	null	0.350393
NFKBIZ	na	null	null	0.350366
HMGCS1	na	null	null	0.350062
CHPF	na	null	null	0.349828
SSPN	na	null	null	0.34981
KIAA0040	na	null	null	0.349558
TMED5	na	null	null	0.349394
P2RY1	na	null	null	0.349129
ARF3	na	null	null	0.348994
ALDH1L1	na	null	null	0.348914
EPHA4	na	null	null	0.348718
ATHL1	na	null	null	0.348028
CTSA	na	null	null	0.347835
CEND1	na	null	null	0.347658
SKINTL	na	null	null	0.347651
FAM127B	na	null	null	0.347627
RAB13	na	null	null	0.347219
BMPR1B	na	null	null	0.346993
HEPACAM	na	null	null	0.34686
OGDHL	na	null	null	0.346615
PPARGC1A	na	null	null	0.34658
APP	na	null	null	0.346176
PTN	na	null	null	0.346152
SPRY1	na	null	null	0.345559
LMO2	na	null	null	0.345516
PIPOX	na	null	null	0.345298
ACSL3	na	null	null	0.345227
ATP1A1	na	null	null	0.344998
PTK2B	na	null	null	0.34469
LINC00639	na	null	null	0.34453
NNMT	na	null	null	0.344313
APOE	na	null	null	0.343618
DPP7	na	null	null	0.343386
TREM1	na	null	null	0.343277
IFIT1	na	null	null	0.343207
HRH1	na	null	null	0.342624
NECAP2	na	null	null	0.342563
SELT	na	null	null	0.342536
GRIK1	na	null	null	0.342417
PON2	na	null	null	0.34192
HADHB	na	null	null	0.341915
CAV1	na	null	null	0.3417
FUCA1	na	null	null	0.341656
TMEM176B	na	null	null	0.341355
RPS6KA2	na	null	null	0.340628
SPOCD1	na	null	null	0.340283
ORAI1	na	null	null	0.339859
ARL1	na	null	null	0.339339
RTP4	na	null	null	0.339243
KCNF1	na	null	null	0.339201
ABCC3	na	null	null	0.338914
EIF2AK2	na	null	null	0.338633
MDGA1	na	null	null	0.338134
HSPA9	na	null	null	0.338036
SUMF2	na	null	null	0.337182
FAM196A	na	null	null	0.334679
G6PC3	na	null	null	0.333801
RNASE1	na	null	null	0.332743
FZD7	na	null	null	0.332096
DFNB31	na	null	null	0.331192
PSME2	na	null	null	0.331127
COTL1	na	null	null	0.33101
TMBIM1	na	null	null	0.330937
PCDHGB4	na	null	null	0.330779
C3orf58	na	null	null	0.330767
MTMR11	na	null	null	0.330706
SFXN5	na	null	null	0.330637
PML	na	null	null	0.330305
TSC22D4	na	null	null	0.329732
RORA	na	null	null	0.329704
PRDX5	na	null	null	0.329703
PLAU	na	null	null	0.329447
SEC14L2	na	null	null	0.329439
MRM1	na	null	null	0.329428
CSGALNACT1	na	null	null	0.32919
MXRA8	na	null	null	0.329184
ITPKB	na	null	null	0.328556
ITGAV	na	null	null	0.328389
FSTL1	na	null	null	0.328356
SWAP70	na	null	null	0.328326
TMED9	na	null	null	0.328224
FEM1C	na	null	null	0.327475
C6orf120	na	null	null	0.32732
PDE4A	na	null	null	0.32723
C6orf141	na	null	null	0.327225
ARHGAP5	na	null	null	0.327124
CYSTM1	na	null	null	0.32657
DPYD	na	null	null	0.326291
KIAA0247	na	null	null	0.326255
SGK1	na	null	null	0.326092
GRN	na	null	null	0.325761
PCDH7	na	null	null	0.325403
CMC4	na	null	null	0.325331
CSF1	na	null	null	0.325324
BCAP29	na	null	null	0.325189
NOS2	na	null	null	0.324618
C4A	na	null	null	0.324423
ETV6	na	null	null	0.32413
ITPRIP	na	null	null	0.324024
USO1	na	null	null	0.323935
NRP2	na	null	null	0.323926
IL17RC	na	null	null	0.323836
NDRG1	na	null	null	0.323391
ACOT1	na	null	null	0.32327
ZNF771	na	null	null	0.322974
FLJ20021	na	null	null	0.322727
PDPN	na	null	null	0.322429
GMPR	na	null	null	0.322286
RAB7L1	na	null	null	0.322043
LOC100133920	na	null	null	0.321874
LAMC1	na	null	null	0.32149
RRBP1	na	null	null	0.321404
CIB1	na	null	null	0.320819
NLGN3	na	null	null	0.320642
ERAP1	na	null	null	0.320599
AKAP12	na	null	null	0.320323
SLC27A3	na	null	null	0.319824
MTFP1	na	null	null	0.319372
ERRFI1	na	null	null	0.319162
PEX7	na	null	null	0.318646
ADM	na	null	null	0.318546
GNB4	na	null	null	0.318456
ADAM9	na	null	null	0.318306
FLJ43663	na	null	null	0.31776
TRIM69	na	null	null	0.317485
IFI27L2	na	null	null	0.317249
RPS19BP1	na	null	null	0.31689
TRIM34	na	null	null	0.316341
CHI3L2	na	null	null	0.316333
EGFR	na	null	null	0.316189
AJUBA	na	null	null	0.316076
LY6E	na	null	null	0.315816
GYS1	na	null	null	0.315548
HP07349	na	null	null	0.315513
FOSB	na	null	null	0.315361
PADI2	na	null	null	0.314642
FOXO1	na	null	null	0.314544
LAMTOR2	na	null	null	0.314495
LOC100131496	na	null	null	0.31434
TMED1	na	null	null	0.314209
GPR75	na	null	null	0.313924
SLC25A18	na	null	null	0.313895
ARHGEF6	na	null	null	0.313561
RABL3	na	null	null	0.313462
NRP1	na	null	null	0.312789
AKAP2	na	null	null	0.312606
GRHPR	na	null	null	0.312313
SERPING1	na	null	null	0.312246
CAPNS1	na	null	null	0.312054
C4B	na	null	null	0.312045
C4B-2	na	null	null	0.312045
COL8A1	na	null	null	0.311467
IFIH1	na	null	null	0.311445
A2M	na	null	null	0.311395
NEIL1	na	null	null	0.311123
ETFB	na	null	null	0.310993
MATN2	na	null	null	0.310841
ARHGAP25	na	null	null	0.310626
NMB	na	null	null	0.309911
CPEB2	na	null	null	0.309798
NXF1	na	null	null	0.309469
SNX3	na	null	null	0.309117
BNIP3	na	null	null	0.308973
PARP12	na	null	null	0.308894
REEP6	na	null	null	0.308769
GSTT1	na	null	null	0.308588
COL5A1	na	null	null	0.308556
PROS1	na	null	null	0.308071
KLHL29	na	null	null	0.30797
NCOA1	na	null	null	0.307482
PLSCR4	na	null	null	0.306721
HAPLN1	na	null	null	0.306324
NPNT	na	null	null	0.306024
SLC4A10	na	null	null	0.306008
JPH1	na	null	null	0.305912
SPTBN1	na	null	null	0.305606
CYP51A1	na	null	null	0.305483
LAMA5	na	null	null	0.30504
BHLHE41	na	null	null	0.304653
GRB10	na	null	null	0.304382
MGP	na	null	null	0.304364
RNASET2	na	null	null	0.304352
LRRC59	na	null	null	0.30425
MAF	na	null	null	0.304162
LGMN	na	null	null	0.303967
TRIB2	na	null	null	0.303805
TRIB3	na	null	null	0.303475
SYNJ2	na	null	null	0.303244
SHISA5	na	null	null	0.302842
FGFRL1	na	null	null	0.302836
GAPDH	na	null	null	0.302609
EHD4	na	null	null	0.302571
HGD	na	null	null	0.302249
COL5A3	na	null	null	0.302159
C19orf24	na	null	null	0.301908
SLC39A11	na	null	null	0.301635
EFR3A	na	null	null	0.301266
STUB1	na	null	null	0.301077
LPXN	na	null	null	0.301074
IFT57	na	null	null	0.300771
HTR2A	na	null	null	0.300608
CRYAB	na	null	null	0.300601
CHST2	na	null	null	0.300266
PHF15	na	null	null	0.299914
PLOD3	na	null	null	0.299804
IFIT3	na	null	null	0.299683
C1orf85	na	null	null	0.299446
GLUL	na	null	null	0.299366
BBS1	na	null	null	0.298939
PPP1R37	na	null	null	0.298848
SLC7A8	na	null	null	0.298794
TTC39B	na	null	null	0.298744
SEC14L1	na	null	null	0.298622
KHNYN	na	null	null	0.298598
DHRS4L2	na	null	null	0.298503
ZNF460	na	null	null	0.298383
TMEM71	na	null	null	0.29816
PHKA1	na	null	null	0.298119
BTBD19	na	null	null	0.298088
TMEM158	na	null	null	0.297926
HSPB6	na	null	null	0.297885
ANGPTL4	na	null	null	0.297648
EDEM2	na	null	null	0.297512
NDRG2	na	null	null	0.297414
DCTD	na	null	null	0.297218
SIPA1L1	na	null	null	0.297196
TMEM44-AS1	na	null	null	0.297107
SALL2	na	null	null	0.297038
IGFBP5	na	null	null	0.296729
GLT25D2	na	null	null	0.296729
HSPB1	na	null	null	0.296482
AGXT2L2	na	null	null	0.296036
KDELR1	na	null	null	0.295922
LMBRD1	na	null	null	0.295612
FCRLB	na	null	null	0.295592
CPE	na	null	null	0.29526
NUCB1	na	null	null	0.294748
ART3	na	null	null	0.294443
GNG5	na	null	null	0.294249
PDGFRB	na	null	null	0.294142
ELK3	na	null	null	0.29409
COL1A2	na	null	null	0.293985
CD81	na	null	null	0.293922
TGFA	na	null	null	0.29385
MSANTD4	na	null	null	0.293813
WNK4	na	null	null	0.293671
ZBTB32	na	null	null	0.293636
HLA-E	na	null	null	0.293593
ERMAP	na	null	null	0.293584
SSFA2	na	null	null	0.29341
PEBP1	na	null	null	0.293251
MGST2	na	null	null	0.293003
LOC388242	na	null	null	0.292857
LOC613038	na	null	null	0.292857
CRISPLD1	na	null	null	0.292506
EMILIN1	na	null	null	0.292494
CEP85L	na	null	null	0.292374
COL27A1	na	null	null	0.291575
INTU	na	null	null	0.291086
LOC338758	na	null	null	0.290621
ANKRD42	na	null	null	0.290493
BCAT1	na	null	null	0.290455
TRIO	na	null	null	0.290156
TREX1	na	null	null	0.289612
ZNF217	na	null	null	0.289541
COL25A1	na	null	null	0.289496
MED12L	na	null	null	0.289102
PTTG1IP	na	null	null	0.289039
TNKS1BP1	na	null	null	0.288802
PGLS	na	null	null	0.288586
SHMT2	na	null	null	0.288193
SCN7A	na	null	null	0.287937
ZDHHC4	na	null	null	0.287379
PYURF	na	null	null	0.287313
PIGY	na	null	null	0.287313
EXTL3	na	null	null	0.287267
APRT	na	null	null	0.286691
ZFHX4-AS1	na	null	null	0.286658
SFRP4	na	null	null	0.286542
TNIP2	na	null	null	0.286483
MSI2	na	null	null	0.286477
UBA7	na	null	null	0.286025
SPATA6	na	null	null	0.285834
POMT1	na	null	null	0.285604
EXD2	na	null	null	0.285592
NR1H2	na	null	null	0.285482
MYADM	na	null	null	0.285443
RAB31	na	null	null	0.28533
CYR61	na	null	null	0.28527
RASA3	na	null	null	0.285177
BCAP31	na	null	null	0.283849
CRABP2	na	null	null	0.283612
IFI30	na	null	null	0.283486
ATRAID	na	null	null	0.283312
MRPS12	na	null	null	0.283124
COL16A1	na	null	null	0.283089
BAIAP2	na	null	null	0.283077
ELL2	na	null	null	0.282995
ECE1	na	null	null	0.282973
IFI44	na	null	null	0.28297
SSX2IP	na	null	null	0.282491
FGF2	na	null	null	0.282471
SCAF11	na	null	null	0.282388
PPP2R2B	na	null	null	0.282217
ZNF395	na	null	null	0.282125
NDFIP1	na	null	null	0.281928
CHPT1	na	null	null	0.281895
SFT2D1	na	null	null	0.281699
FSIP1	na	null	null	0.281255
C3	na	null	null	0.281008
USE1	na	null	null	0.280682
LRRC29	na	null	null	0.280588
MIR155HG	na	null	null	0.280569
HERPUD1	na	null	null	0.280289
GEM	na	null	null	0.280224
CECR1	na	null	null	0.279825
IDS	na	null	null	0.2798
FAM184B	na	null	null	0.279374
ARHGEF40	na	null	null	0.279341
RANBP3L	na	null	null	0.279231
NEU1	na	null	null	0.279108
BTN3A1	na	null	null	0.279061
FKBP8	na	null	null	0.278971
CCDC24	na	null	null	0.278922
NPAS2	na	null	null	0.278861
CSNK1D	na	null	null	0.278643
AQP7P3	na	null	null	0.277843
DNAJC3	na	null	null	0.277584
STOM	na	null	null	0.277577
HEY1	na	null	null	0.277394
MYC	na	null	null	0.277262
ACTN1	na	null	null	0.277237
CCDC102B	na	null	null	0.277189
CGNL1	na	null	null	0.27711
PHPT1	na	null	null	0.276814
FHL3	na	null	null	0.276634
DHDDS	na	null	null	0.276587
DDAH1	na	null	null	0.276501
C10orf25	na	null	null	0.276232
GNG11	na	null	null	0.275692
DMD	na	null	null	0.275651
DNAJB9	na	null	null	0.275259
TTC8	na	null	null	0.275153
TMEM140	na	null	null	0.275143
AIM1	na	null	null	0.275076
ATP6AP2	na	null	null	0.274862
TRIL	na	null	null	0.274839
LINC00672	na	null	null	0.274774
ENKUR	na	null	null	0.27471
PSMD10	na	null	null	0.274509
REEP5	na	null	null	0.274496
RABEPK	na	null	null	0.274458
GAS1	na	null	null	0.274215
EPHB4	na	null	null	0.274136
CCDC106	na	null	null	0.274007
LRRC69	na	null	null	0.273859
OXLD1	na	null	null	0.273768
GFAP	na	null	null	0.273535
WISP1	na	null	null	0.273379
RPL21	na	null	null	0.272682
CSRP1	na	null	null	0.272613
PFKP	na	null	null	0.27251
SDC3	na	null	null	0.272161
MRPL36	na	null	null	0.272038
CREM	na	null	null	0.271972
LYN	na	null	null	0.271933
OSMR	na	null	null	0.27165
UFL1	na	null	null	0.271623
TMEM5	na	null	null	0.271594
GALNT2	na	null	null	0.27121
ARHGEF10	na	null	null	0.271149
ADD1	na	null	null	0.271119
EFEMP2	na	null	null	0.270826
OLFM2	na	null	null	0.270573
ANXA11	na	null	null	0.270534
MAN2A1	na	null	null	0.270531
TPRG1L	na	null	null	0.270481
CASP7	na	null	null	0.270401
PLD3	na	null	null	0.2703
LACTB2	na	null	null	0.270221
JUNB	na	null	null	0.269829
STK32A	na	null	null	0.269598
DUSP1	na	null	null	0.269514
POLR2I	na	null	null	0.269471
C14orf159	na	null	null	0.269344
TRIM56	na	null	null	0.269192
AFF1	na	null	null	0.269016
DDR1	na	null	null	0.268508
TGM2	na	null	null	0.268434
CXCL11	na	null	null	0.268127
HRSP12	na	null	null	0.2681
TMEM9B	na	null	null	0.267201
GGACT	na	null	null	0.267195
TMEM132A	na	null	null	0.266981
FAM134A	na	null	null	0.266735
CPNE3	na	null	null	0.266552
PLIN4	na	null	null	0.266367
LOC653501	na	null	null	0.266203
FLNA	na	null	null	0.266101
RSAD2	na	null	null	0.265976
LZTS1	na	null	null	0.265705
GSDMD	na	null	null	0.265522
VAMP3	na	null	null	0.265368
CHRNA9	na	null	null	0.265318
STARD7	na	null	null	0.265307
PODNL1	na	null	null	0.265271
PEX10	na	null	null	0.265144
GAA	na	null	null	0.265135
DGKG	na	null	null	0.264928
SNTB1	na	null	null	0.264578
POLD4	na	null	null	0.264465
FNDC9	na	null	null	0.264408
DOLK	na	null	null	0.263856
STX4	na	null	null	0.263816
CSRP2	na	null	null	0.263807
SLCO1C1	na	null	null	0.263778
C19orf60	na	null	null	0.263563
ARHGAP6	na	null	null	0.263502
NR2E1	na	null	null	0.263169
SORBS1	na	null	null	0.263133
EIF2B2	na	null	null	0.263073
SLC18B1	na	null	null	0.262963
GPAA1	na	null	null	0.262921
DDX60	na	null	null	0.262825
ACY3	na	null	null	0.262799
ABCA8	na	null	null	0.262715
LOC440895	na	null	null	0.262582
CLDND1	na	null	null	0.26244
CNGA3	na	null	null	0.262296
LAMTOR4	na	null	null	0.262175
GPD1L	na	null	null	0.262083
FAM154B	na	null	null	0.262079
NYNRIN	na	null	null	0.262017
TIMP2	na	null	null	0.261896
ATP5H	na	null	null	0.261614
CD34	na	null	null	0.26157
CNTNAP3B	na	null	null	0.261504
C1orf226	na	null	null	0.261251
TIPARP	na	null	null	0.261005
NEK9	na	null	null	0.260984
PPP2CB	na	null	null	0.260828
PVRL2	na	null	null	0.260795
LOC284454	na	null	null	0.260759
CCDC47	na	null	null	0.2604
GAREM	na	null	null	0.260222
CAPRIN2	na	null	null	0.260035
FAM168A	na	null	null	0.259915
RELB	na	null	null	0.258908
STXBP3	na	null	null	0.258871
LOC100288846	na	null	null	0.258776
BATF2	na	null	null	0.258659
EGLN2	na	null	null	0.258567
FAM175B	na	null	null	0.25848
HNMT	na	null	null	0.258472
HIVEP3	na	null	null	0.258417
P4HTM	na	null	null	0.258269
PSAP	na	null	null	0.258096
CCR1	na	null	null	0.258068
SNORA66	na	null	null	0.257872
DDIT3	na	null	null	0.257842
NFIL3	na	null	null	0.257818
CALM1	na	null	null	0.25781
LRP10	na	null	null	0.257641
C14orf119	na	null	null	0.257603
ADCK4	na	null	null	0.25754
KTN1	na	null	null	0.257378
IFI16	na	null	null	0.25734
LEPROT	na	null	null	0.257151
CCDC109B	na	null	null	0.257075
LIMCH1	na	null	null	0.257064
COPE	na	null	null	0.256943
MLPH	na	null	null	0.256913
ANK2	na	null	null	0.25691
CTSL1	na	null	null	0.256854
IL13RA1	na	null	null	0.256711
RCN1	na	null	null	0.256627
SLC12A2	na	null	null	0.25659
TMX3	na	null	null	0.25655
OLFML3	na	null	null	0.256531
NLRX1	na	null	null	0.256291
BSG	na	null	null	0.256092
TFCP2L1	na	null	null	0.256083
PDE1C	na	null	null	0.256026
TBX2	na	null	null	0.255891
ENTPD5	na	null	null	0.255791
FAM115C	na	null	null	0.25521
PRNP	na	null	null	0.25516
CHCHD10	na	null	null	0.255086
QSOX1	na	null	null	0.255082
TICAM2	na	null	null	0.255014
CAMK2G	na	null	null	0.254931
FAH	na	null	null	0.254766
CPNE8	na	null	null	0.254744
TGFB1	na	null	null	0.254651
SLC6A6	na	null	null	0.254523
CTNND2	na	null	null	0.254503
HBEGF	na	null	null	0.254489
HLA-DRB1	na	null	null	0.254365
PMP2	na	null	null	0.254294
TMEM106B	na	null	null	0.254232
TMEM63A	na	null	null	0.253923
NRCAM	na	null	null	0.253866
ABHD14B	na	null	null	0.253593
C19orf70	na	null	null	0.253221
ZNF503-AS2	na	null	null	0.253217
LOC153684	na	null	null	0.253175
KIAA1407	na	null	null	0.253105
HNF4G	na	null	null	0.253072
CALCOCO2	na	null	null	0.25301
C19orf55	na	null	null	0.252741
FAM63B	na	null	null	0.252273
IPO4	na	null	null	0.252226
ABI2	na	null	null	0.252095
C4orf3	na	null	null	0.252035
SHISA4	na	null	null	0.251984
TMEM208	na	null	null	0.251618
CFI	na	null	null	0.251441
HMG20B	na	null	null	0.25112
CAST	na	null	null	0.250958
DBI	na	null	null	0.250839
ARRDC2	na	null	null	0.250618
PEA15	na	null	null	0.250613
SLC38A5	na	null	null	0.250435
REST	na	null	null	0.250381
ZBTB47	na	null	null	0.250351
LGALS9	na	null	null	0.250303
POLR2L	na	null	null	0.250237
HEXIM1	na	null	null	0.250175
LINC00235	na	null	null	0.250091
ANGPTL1	na	null	null	0.249927
LEPREL4	na	null	null	0.249924
NPIPL3	na	null	null	0.24985
AEBP2	na	null	null	0.249717
SIPA1L2	na	null	null	0.2497
CLDN10	na	null	null	0.24963
RASSF8	na	null	null	0.249593
GPR3	na	null	null	0.249544
CNR1	na	null	null	0.249444
ARL6IP5	na	null	null	0.249422
TMEM67	na	null	null	0.249348
NPTN	na	null	null	0.249318
CA9	na	null	null	0.249163
TMEM55A	na	null	null	0.249085
PFKFB3	na	null	null	0.249027
NFIC	na	null	null	0.24889
TFG	na	null	null	0.248795
ST5	na	null	null	0.248669
ZNF768	na	null	null	0.248563
NBN	na	null	null	0.248521
CNIH3	na	null	null	0.247934
ZNF396	na	null	null	0.247913
ADAMTS1	na	null	null	0.247793
IER3	na	null	null	0.247732
LOC100505695	na	null	null	0.24765
PEPD	na	null	null	0.247636
POLG2	na	null	null	0.247614
GLUD1	na	null	null	0.247542
TMEM214	na	null	null	0.247296
ZNF28	na	null	null	0.247249
TMEM120A	na	null	null	0.247166
OASL	na	null	null	0.247047
BAALC	na	null	null	0.246886
C1D	na	null	null	0.24676
FBXL5	na	null	null	0.24658
IFIT2	na	null	null	0.246429
MZF1	na	null	null	0.24642
ABCD2	na	null	null	0.246399
NOTCH2	na	null	null	0.246397
PDIA4	na	null	null	0.246353
MTERFD3	na	null	null	0.246313
DNAH9	na	null	null	0.246093
PDE7B	na	null	null	0.245903
SBDS	na	null	null	0.245658
SLC12A4	na	null	null	0.24545
IRF1	na	null	null	0.245327
LAMB2P1	na	null	null	0.245254
ZNF580	na	null	null	0.245251
PCK2	na	null	null	0.245165
C21orf119	na	null	null	0.245143
ALPK3	na	null	null	0.245017
CALR	na	null	null	0.244885
ERBB2	na	null	null	0.244849
PRICKLE1	na	null	null	0.244722
SH3GLB1	na	null	null	0.244576
JOSD2	na	null	null	0.243865
SCP2	na	null	null	0.243776
ZNF600	na	null	null	0.24373
LETMD1	na	null	null	0.243586
DDIT4	na	null	null	0.243465
FAM162A	na	null	null	0.243361
SLC2A10	na	null	null	0.243015
P4HB	na	null	null	0.242726
CANX	na	null	null	0.242564
SDC2	na	null	null	0.242482
FAM86C2P	na	null	null	0.242476
UNC93B1	na	null	null	0.242424
ASAH1	na	null	null	0.242416
LIPA	na	null	null	0.242403
BCAR3	na	null	null	0.242284
GSTM4	na	null	null	0.242277
RABAC1	na	null	null	0.242271
SEMA5A	na	null	null	0.242207
RAB1B	na	null	null	0.242171
TLE1	na	null	null	0.242148
STRADB	na	null	null	0.242141
ABHD2	na	null	null	0.242097
ZNF174	na	null	null	0.24208
CALD1	na	null	null	0.241984
COL6A2	na	null	null	0.241966
IFRD2	na	null	null	0.241572
ITPRIPL2	na	null	null	0.241469
GLT25D1	na	null	null	0.24115
VPS13A	na	null	null	0.241025
EMC7	na	null	null	0.240896
LHFPL2	na	null	null	0.240461
LSS	na	null	null	0.240205
RHBDD2	na	null	null	0.240198
FLJ33630	na	null	null	0.240048
COX4I1	na	null	null	0.239932
FURIN	na	null	null	0.239887
NOTCH3	na	null	null	0.239851
2022-09-07	na	null	null	0.239613
HSD17B12	na	null	null	0.23959
COMT	na	null	null	0.239512
AFG3L2	na	null	null	0.239489
HOOK2	na	null	null	0.239442
PLEKHO2	na	null	null	0.239161
WASF3	na	null	null	0.239112
TMX2	na	null	null	0.238875
DIO2	na	null	null	0.238871
PION	na	null	null	0.238688
MEGF8	na	null	null	0.238649
FNDC3A	na	null	null	0.238555
KXD1	na	null	null	0.238543
TNFAIP6	na	null	null	0.238482
BCL2L12	na	null	null	0.238394
RHOG	na	null	null	0.238192
TMEM221	na	null	null	0.238179
MSMO1	na	null	null	0.238072
RRAS	na	null	null	0.237806
ABHD4	na	null	null	0.237693
ZNF596	na	null	null	0.237573
RDH5	na	null	null	0.237431
SLITRK3	na	null	null	0.237371
CD274	na	null	null	0.237336
AP2S1	na	null	null	0.236717
CARS	na	null	null	0.236703
ENDOG	na	null	null	0.236611
SIDT2	na	null	null	0.236553
SLC35F2	na	null	null	0.236541
KCTD13	na	null	null	0.236484
LOC645212	na	null	null	0.236481
TMEM255A	na	null	null	0.236352
MAPK12	na	null	null	0.236317
PCDHGA4	na	null	null	0.235971
PTHLH	na	null	null	0.235915
CLPTM1	na	null	null	0.2358
TSSK4	na	null	null	0.235746
IMPAD1	na	null	null	0.235581
C12orf23	na	null	null	0.235484
RAP1B	na	null	null	0.235284
HIST1H3E	na	null	null	0.235271
SMAGP	na	null	null	0.234934
RABL2B	na	null	null	0.234844
TMEM101	na	null	null	0.234732
TLR3	na	null	null	0.234724
CXCL14	na	null	null	0.234716
MAGT1	na	null	null	0.234694
TMEM179B	na	null	null	0.234622
ZNF44	na	null	null	0.234447
CBR1	na	null	null	0.234423
TBC1D9B	na	null	null	0.234361
IGDCC4	na	null	null	0.234348
ARHGAP21	na	null	null	0.234306
ADAM33	na	null	null	0.234263
LYRM9	na	null	null	0.234089
ACTN2	na	null	null	0.233881
TMX1	na	null	null	0.233828
FBXO39	na	null	null	0.233686
NEDD8	na	null	null	0.233461
ACAD10	na	null	null	0.232743
MT1F	na	null	null	0.232455
HLA-F-AS1	na	null	null	0.23228
HSD11B1	na	null	null	0.232125
HSPB8	na	null	null	0.231982
LAMP1	na	null	null	0.231861
USP54	na	null	null	0.231858
APLN	na	null	null	0.231782
C6orf15	na	null	null	0.231527
VCAM1	na	null	null	0.231472
VPS28	na	null	null	0.231436
LATS2	na	null	null	0.231339
AGPAT5	na	null	null	0.231229
LGI1	na	null	null	0.231153
CSPG4	na	null	null	0.231034
BET1	na	null	null	0.231014
EFCAB14	na	null	null	0.230845
ECM1	na	null	null	0.230626
ZBTB48	na	null	null	0.230566
KLHL36	na	null	null	0.230373
RAD23A	na	null	null	0.230122
CRAT	na	null	null	0.230114
RFX2	na	null	null	0.229898
FMO4	na	null	null	0.229536
PRR13	na	null	null	0.229489
TMEM147	na	null	null	0.229431
KRT7	na	null	null	0.229389
EDIL3	na	null	null	0.229279
AEBP1	na	null	null	0.229074
MBOAT7	na	null	null	0.229049
ACOT2	na	null	null	0.228997
F8	na	null	null	0.22887
CHMP4A	na	null	null	0.228853
ARHGEF26	na	null	null	0.228845
FBXO17	na	null	null	0.228695
MST1	na	null	null	0.228486
DNASE2	na	null	null	0.228428
B3GNTL1	na	null	null	0.228373
SLC35D1	na	null	null	0.228365
C21orf33	na	null	null	0.228051
WDR61	na	null	null	0.227766
POC1B	na	null	null	0.227764
IKZF2	na	null	null	0.227744
MDH1B	na	null	null	0.227593
ASNS	na	null	null	0.227314
C19orf53	na	null	null	0.227149
RWDD3	na	null	null	0.227126
STK17A	na	null	null	0.227095
SORBS3	na	null	null	0.226971
WASF2	na	null	null	0.226947
STEAP1	na	null	null	0.226932
SLC12A9	na	null	null	0.226926
SMIM10	na	null	null	0.226845
PXDC1	na	null	null	0.226767
FAM206A	na	null	null	0.226743
USP8	na	null	null	0.226724
GPM6B	na	null	null	0.226425
MORN2	na	null	null	0.226204
GNAI2	na	null	null	0.226067
MED15	na	null	null	0.226041
H6PD	na	null	null	0.2258
C9orf50	na	null	null	0.225771
RPL13P5	na	null	null	0.22569
IRAK2	na	null	null	0.225639
IRF7	na	null	null	0.22554
FRS2	na	null	null	0.225507
ZFP36L1	na	null	null	0.225494
FAM20C	na	null	null	0.22528
PGAM1	na	null	null	0.225186
FRMD8	na	null	null	0.225184
TMEM254	na	null	null	0.22509
LINC00271	na	null	null	0.225079
SPPL2B	na	null	null	0.225071
ASPH	na	null	null	0.225062
GOLGA8B	na	null	null	0.224818
ZHX3	na	null	null	0.224639
DNAJC4	na	null	null	0.224627
WBP2	na	null	null	0.224379
ADAM15	na	null	null	0.224154
AKR1C3	na	null	null	0.224003
UBE2L6	na	null	null	0.223977
ARFIP2	na	null	null	0.223894
SYCP3	na	null	null	0.22366
RNF157	na	null	null	0.22362
SLC22A18	na	null	null	0.223192
MRFAP1	na	null	null	0.223118
RAB4B	na	null	null	0.223099
GNAQ	na	null	null	0.222998
LRPAP1	na	null	null	0.222977
MAOA	na	null	null	0.222909
GJB2	na	null	null	0.222798
KCNIP1	na	null	null	0.222659
MED9	na	null	null	0.22245
HHLA3	na	null	null	0.222425
STK40	na	null	null	0.222313
PTPMT1	na	null	null	0.222222
ATP5G1	na	null	null	0.222058
LDLRAP1	na	null	null	0.221914
NOS1AP	na	null	null	0.221869
ERCC1	na	null	null	0.221477
GPR98	na	null	null	0.221467
BCHE	na	null	null	0.221303
HEXA	na	null	null	0.221216
UBE2H	na	null	null	0.220848
STX12	na	null	null	0.220831
PTPLB	na	null	null	0.22074
LENG1	na	null	null	0.220701
MTIF2	na	null	null	0.220599
XYLT2	na	null	null	0.220471
FAM225A	na	null	null	0.22047
POLL	na	null	null	0.220277
B9D1	na	null	null	0.220155
TXNIP	na	null	null	0.220084
FLVCR2	na	null	null	0.220006
LOC100505806	na	null	null	0.219846
THSD1	na	null	null	0.219788
TREH	na	null	null	0.219643
MOK	na	null	null	0.219638
GRAMD1C	na	null	null	0.219542
CSDA	na	null	null	0.219429
UBXN11	na	null	null	0.219425
DDOST	na	null	null	0.21936
NPAS3	na	null	null	0.219292
METRNL	na	null	null	0.219264
ALDH6A1	na	null	null	0.219212
SERPINB8	na	null	null	0.219192
CYTL1	na	null	null	0.219031
HIF1A	na	null	null	0.218724
HPS3	na	null	null	0.218656
AKAP8L	na	null	null	0.218539
NEXN	na	null	null	0.218534
EPN2	na	null	null	0.218409
NIPSNAP3A	na	null	null	0.218184
DGKZ	na	null	null	0.218183
ABHD16B	na	null	null	0.21816
SLC25A14	na	null	null	0.218104
SH3D21	na	null	null	0.218088
STK3	na	null	null	0.217947
STAT6	na	null	null	0.217933
MRPS28	na	null	null	0.217705
ZNF408	na	null	null	0.217651
PTGS1	na	null	null	0.217635
C9orf9	na	null	null	0.217544
STRN3	na	null	null	0.2175
FAM174A	na	null	null	0.217495
TGFBI	na	null	null	0.217484
PCOLCE2	na	null	null	0.217463
UFM1	na	null	null	0.217453
METTL12	na	null	null	0.217409
COL6A1	na	null	null	0.217398
LNPEP	na	null	null	0.217172
TTC12	na	null	null	0.216843
C16orf62	na	null	null	0.216796
PCSK1	na	null	null	0.216767
ZBTB9	na	null	null	0.216733
NEU3	na	null	null	0.216591
ARHGAP18	na	null	null	0.216524
NDUFB5	na	null	null	0.2154
WDR41	na	null	null	0.215385
SPRED1	na	null	null	0.215303
PRKCA	na	null	null	0.215241
MCCC2	na	null	null	0.215236
HTT	na	null	null	0.215175
COPRS	na	null	null	0.215143
TSPAN9	na	null	null	0.215035
PLD1	na	null	null	0.215032
TPM1	na	null	null	0.214966
RAB3GAP2	na	null	null	0.214926
TSPAN6	na	null	null	0.214726
GAB3	na	null	null	0.214642
TMEM50B	na	null	null	0.214386
NPHP3-ACAD11	na	null	null	0.214237
CCDC115	na	null	null	0.214111
APOL3	na	null	null	0.213908
SEL1L	na	null	null	0.213787
EIF4EBP3	na	null	null	0.213528
TMEM176A	na	null	null	0.213453
MRPS14	na	null	null	0.213408
PRKD3	na	null	null	0.213362
C1orf63	na	null	null	0.213281
TMEM64	na	null	null	0.213109
MTO1	na	null	null	0.213062
PNMA2	na	null	null	0.21289
GGCX	na	null	null	0.212817
HPR	na	null	null	0.212668
MDP1	na	null	null	0.212662
KCTD4	na	null	null	0.21262
GATSL3	na	null	null	0.212469
C5orf15	na	null	null	0.212458
SLC5A9	na	null	null	0.212443
STK33	na	null	null	0.212371
MIPEP	na	null	null	0.212317
SLC9A9	na	null	null	0.212264
ZNFX1	na	null	null	0.212099
TTC38	na	null	null	0.211951
CD74	na	null	null	0.211902
CXCL2	na	null	null	0.211585
DAZAP2	na	null	null	0.211442
TSPAN5	na	null	null	0.21136
TENM3	na	null	null	0.211332
SCGB1B2P	na	null	null	0.211329
CCDC85B	na	null	null	0.21116
SLC25A37	na	null	null	0.211093
ARHGAP12	na	null	null	0.211087
KBTBD3	na	null	null	0.210918
PYCR2	na	null	null	0.210908
SEC23A	na	null	null	0.210896
TNFSF13B	na	null	null	0.210881
NEDD4	na	null	null	0.210878
SP140L	na	null	null	0.210753
MAPK1	na	null	null	0.210734
SCPEP1	na	null	null	0.210717
PSMC3	na	null	null	0.210644
YKT6	na	null	null	0.210575
TINF2	na	null	null	0.210382
NDP	na	null	null	0.210366
APH1B	na	null	null	0.210123
KLHL21	na	null	null	0.210112
MANBA	na	null	null	0.209842
RPL7L1	na	null	null	0.209653
SNX7	na	null	null	0.20937
SGK223	na	null	null	0.209321
C21orf62	na	null	null	0.209291
ABCD3	na	null	null	0.209289
EPHA1	na	null	null	0.209152
ADAMTSL4	na	null	null	0.209145
PRICKLE4	na	null	null	0.209082
LOC202781	na	null	null	0.209014
CLCF1	na	null	null	0.20901
NUDT7	na	null	null	0.208891
NPC1	na	null	null	0.208861
COQ4	na	null	null	0.208814
CDK20	na	null	null	0.208762
ADIPOR2	na	null	null	0.208676
CAHM	na	null	null	0.208643
ARPC2	na	null	null	0.208634
PLAGL1	na	null	null	0.208614
LINC00657	na	null	null	0.20857
OTX1	na	null	null	0.208545
DUSP22	na	null	null	0.208542
ZNF628	na	null	null	0.208541
ASPHD2	na	null	null	0.208501
KANK2	na	null	null	0.208416
TST	na	null	null	0.208321
SH3GL1	na	null	null	0.208117
ARHGAP31	na	null	null	0.208063
FGFR1	na	null	null	0.207972
MPDU1	na	null	null	0.207842
PLP2	na	null	null	0.20776
ASAP2	na	null	null	0.207701
KANSL1-AS1	na	null	null	0.207684
DOCK4	na	null	null	0.207611
LIX1L	na	null	null	0.207354
AARS	na	null	null	0.207344
SEC24A	na	null	null	0.207232
PRRG2	na	null	null	0.207199
FAM160A2	na	null	null	0.207177
LRIG1	na	null	null	0.207137
HDHD2	na	null	null	0.207015
ZNF487P	na	null	null	0.207009
CEBPB	na	null	null	0.206895
FRMD3	na	null	null	0.206722
SLC27A5	na	null	null	0.206655
NES	na	null	null	0.206653
PER1	na	null	null	0.206315
C2	na	null	null	0.206244
LTBP3	na	null	null	0.206175
ACBD5	na	null	null	0.206116
SGCD	na	null	null	0.206067
MYL12B	na	null	null	0.205952
FGF14-AS2	na	null	null	0.205869
TRIM5	na	null	null	0.205851
DPP4	na	null	null	0.205803
PRRX1	na	null	null	0.205789
FBXW5	na	null	null	0.205756
CNN3	na	null	null	0.205738
TMEM108	na	null	null	0.205707
KIAA1468	na	null	null	0.205621
HLA-DMB	na	null	null	0.205594
COPZ2	na	null	null	0.205584
NADKD1	na	null	null	0.205483
ZSWIM8-AS1	na	null	null	0.205473
KLF16	na	null	null	0.205418
TMEM184C	na	null	null	0.205332
PPARGC1B	na	null	null	0.205327
ST8SIA1	na	null	null	0.205228
SH3BGRL3	na	null	null	0.205206
STIM1	na	null	null	0.205113
PDE4B	na	null	null	0.205109
TAX1BP1	na	null	null	0.205027
GMPR2	na	null	null	0.205023
CTNNA1	na	null	null	0.204908
STARD3	na	null	null	0.204843
PPAP2A	na	null	null	0.204802
ADAM10	na	null	null	0.204772
BAI3	na	null	null	0.204711
NMI	na	null	null	0.204676
OCIAD2	na	null	null	0.204653
SPHK1	na	null	null	0.204561
PLEC	na	null	null	0.204505
QDPR	na	null	null	0.204503
NAB2	na	null	null	0.2044
ENPP6	na	null	null	0.20438
SSBP4	na	null	null	0.204232
GPATCH11	na	null	null	0.204201
PPP6C	na	null	null	0.204195
UTP14A	na	null	null	0.204104
ZIC5	na	null	null	0.20409
CYB5R2	na	null	null	0.204088
ZNF692	na	null	null	0.204085
CLIP2	na	null	null	0.204021
NEIL2	na	null	null	0.203959
CALHM2	na	null	null	0.203934
CLDN12	na	null	null	0.203848
SNX15	na	null	null	0.203834
LOC401397	na	null	null	0.203788
MCC	na	null	null	0.203778
ALDH1L1-AS2	na	null	null	0.203558
EIF2D	na	null	null	0.203424
MAST4	na	null	null	0.20342
NRN1L	na	null	null	0.203249
IRF3	na	null	null	0.203156
APOC1	na	null	null	0.20295
ADSSL1	na	null	null	0.202928
SMARCD3	na	null	null	0.202898
CLPP	na	null	null	0.202768
FGFBP3	na	null	null	0.202712
ANKFY1	na	null	null	0.20258
HLA-DMA	na	null	null	0.202485
CLDND2	na	null	null	0.202471
C14orf79	na	null	null	0.202459
2022-03-10	na	null	null	0.202433
PIH1D2	na	null	null	0.202422
SPG20	na	null	null	0.20237
ALG2	na	null	null	0.202315
HSD17B8	na	null	null	0.202185
IARS	na	null	null	0.202106
ARSD	na	null	null	0.201984
IDUA	na	null	null	0.201967
GPR152	na	null	null	0.201954
DSC2	na	null	null	0.201926
USP18	na	null	null	0.201888
SIRT5	na	null	null	0.201667
SPATA13	na	null	null	0.201582
MRPS24	na	null	null	0.201491
TTC30A	na	null	null	0.201356
MAFK	na	null	null	0.201167
LTBP1	na	null	null	0.201092
CAPG	na	null	null	0.201044
IL32	na	null	null	0.200989
PDIA6	na	null	null	0.20098
PLXND1	na	null	null	0.200915
GALNT7	na	null	null	0.200905
SGCE	na	null	null	0.200701
CFL2	na	null	null	0.200675
TEX264	na	null	null	0.200604
RAB32	na	null	null	0.200423
PPP1R3B	na	null	null	0.200358
SDSL	na	null	null	0.200208
DUSP4	na	null	null	0.200138
SIAE	na	null	null	0.200087
ZIC2	na	null	null	0.19996
TRAF6	na	null	null	0.199909
GOLT1B	na	null	null	0.199907
CRELD2	na	null	null	0.199835
PCDHB17	na	null	null	0.199692
FITM1	na	null	null	0.19967
FLOT2	na	null	null	0.199668
HIST4H4	na	null	null	0.19958
FGFR3	na	null	null	0.199578
BTBD6	na	null	null	0.19948
ATP6AP1	na	null	null	0.199422
PPP1R3C	na	null	null	0.199421
C6orf226	na	null	null	0.199406
CAP2	na	null	null	0.199241
GSTO2	na	null	null	0.199171
CNIH	na	null	null	0.199081
ZNF592	na	null	null	0.198991
C11orf49	na	null	null	0.198976
CERS4	na	null	null	0.198929
FBXL4	na	null	null	0.198922
LOC100216545	na	null	null	0.198878
ACADVL	na	null	null	0.198853
ZNF575	na	null	null	0.198815
PPP6R2	na	null	null	0.198732
ATP5F1	na	null	null	0.198657
SYT17	na	null	null	0.198474
THAP8	na	null	null	0.19847
TATDN2	na	null	null	0.198426
ENTPD6	na	null	null	0.198369
ZNF582	na	null	null	0.198281
C1orf213	na	null	null	0.198098
GLI3	na	null	null	0.198085
CCDC129	na	null	null	0.198079
SH3PXD2B	na	null	null	0.198076
MMP19	na	null	null	0.197873
LIMS1	na	null	null	0.197863
TMTC3	na	null	null	0.197857
C6orf89	na	null	null	0.197837
REXO4	na	null	null	0.197693
MYL6	na	null	null	0.197493
RAC1	na	null	null	0.197407
PHACTR2	na	null	null	0.197403
ABCC4	na	null	null	0.197395
SAMD4A	na	null	null	0.197311
IL5	na	null	null	0.197156
PXN	na	null	null	0.197151
MPI	na	null	null	0.197142
ITPR1	na	null	null	0.197027
PTGER4	na	null	null	0.19699
HECTD3	na	null	null	0.196943
MED29	na	null	null	0.196917
MRPL42P5	na	null	null	0.196883
PALM2-AKAP2	na	null	null	0.196864
C16orf58	na	null	null	0.196852
FGFR4	na	null	null	0.196744
RNF13	na	null	null	0.196584
DENND2A	na	null	null	0.196567
APEX2	na	null	null	0.196541
UBD	na	null	null	0.196498
PIAS3	na	null	null	0.196298
GOLGA8T	na	null	null	0.196285
KLHDC9	na	null	null	0.196235
ERF	na	null	null	0.196216
IDE	na	null	null	0.196098
INO80B	na	null	null	0.19605
ARID5A	na	null	null	0.196038
C1QTNF1	na	null	null	0.196024
ACSF2	na	null	null	0.195919
GXYLT2	na	null	null	0.195897
NEK4	na	null	null	0.195819
FBXO7	na	null	null	0.195816
TSKU	na	null	null	0.19577
PICALM	na	null	null	0.195586
CBLN4	na	null	null	0.195472
ATL3	na	null	null	0.195361
HIBADH	na	null	null	0.195322
HS3ST3A1	na	null	null	0.195279
PSORS1C1	na	null	null	0.195251
MTCH1	na	null	null	0.195133
HMGCL	na	null	null	0.195045
CCDC71	na	null	null	0.194998
NEURL2	na	null	null	0.19499
RYR3	na	null	null	0.194957
NFKB2	na	null	null	0.194936
C12orf66	na	null	null	0.194929
SCAMP4	na	null	null	0.194676
LOC100507547	na	null	null	0.194583
KCNJ8	na	null	null	0.194435
FAM91A1	na	null	null	0.194405
KIAA1199	na	null	null	0.194385
ROM1	na	null	null	0.194375
ZFAND1	na	null	null	0.19435
PHF11	na	null	null	0.194336
MID1	na	null	null	0.19431
LIMS3L	na	null	null	0.194306
COL4A5	na	null	null	0.194205
LINC00640	na	null	null	0.19416
CX3CL1	na	null	null	0.194097
FAM199X	na	null	null	0.194053
TRIM25	na	null	null	0.193928
MRRF	na	null	null	0.193746
LINC00266-1	na	null	null	0.193744
LOC728730	na	null	null	0.19371
PLA2G4B	na	null	null	0.193672
C16orf72	na	null	null	0.193657
ARMCX2	na	null	null	0.193444
LOC100506804	na	null	null	0.193367
CDKN1A	na	null	null	0.193333
LAPTM4A	na	null	null	0.193224
RAB20	na	null	null	0.193189
PTPRM	na	null	null	0.193161
CNP	na	null	null	0.19306
PSMB10	na	null	null	0.193017
ENO1-AS1	na	null	null	0.193004
PCDHGC5	na	null	null	0.192896
ZNF599	na	null	null	0.192689
HABP4	na	null	null	0.19258
URM1	na	null	null	0.192521
CCL2	na	null	null	0.192465
SLC48A1	na	null	null	0.192419
PBXIP1	na	null	null	0.192228
SLC4A2	na	null	null	0.192215
EIF3K	na	null	null	0.192209
CNPY4	na	null	null	0.192166
SYNGR2	na	null	null	0.191814
CD97	na	null	null	0.191606
ANKRD27	na	null	null	0.191424
BTN3A2	na	null	null	0.19137
PLK3	na	null	null	0.191359
GRIK1-AS1	na	null	null	0.191325
FIBP	na	null	null	0.191171
ARPP19	na	null	null	0.191036
UBE2F-SCLY	na	null	null	0.191016
TTLL9	na	null	null	0.190974
TRIB1	na	null	null	0.190888
IGFBP7	na	null	null	0.190858
SPATA20	na	null	null	0.19079
PRKACB	na	null	null	0.19072
LINC00856	na	null	null	0.190652
AGMO	na	null	null	0.190576
LSAMP-AS3	na	null	null	0.190463
USP35	na	null	null	0.190396
COA5	na	null	null	0.19031
LOC285074	na	null	null	0.19022
ZNF808	na	null	null	0.190057
TMEM141	na	null	null	0.189953
TMEM14C	na	null	null	0.189792
HEATR5A	na	null	null	0.189747
ALKBH6	na	null	null	0.189668
SURF4	na	null	null	0.189638
MPG	na	null	null	0.189537
TRAF1	na	null	null	0.189516
LIMS3	na	null	null	0.189365
OSBP2	na	null	null	0.189337
GLS	na	null	null	0.189311
POMGNT1	na	null	null	0.189108
LOC100506710	na	null	null	0.189089
ERMN	na	null	null	0.188997
NR1H3	na	null	null	0.188941
ELOF1	na	null	null	0.188845
TRAPPC6A	na	null	null	0.18883
ZNF790	na	null	null	0.188799
B4GALT7	na	null	null	0.188685
AKAP13	na	null	null	0.188627
DEDD	na	null	null	0.18862
SLC44A3	na	null	null	0.18855
EEPD1	na	null	null	0.18835
C12orf68	na	null	null	0.188212
ASL	na	null	null	0.1881
GFOD1	na	null	null	0.188069
FBXW9	na	null	null	0.188045
CFB	na	null	null	0.188016
RNH1	na	null	null	0.188006
CPD	na	null	null	0.187916
SLC16A2	na	null	null	0.187913
TCTN3	na	null	null	0.187878
PPP4R1L	na	null	null	0.187834
RHOU	na	null	null	0.187826
MOB3C	na	null	null	0.187807
SPEF2	na	null	null	0.187686
ADC	na	null	null	0.187684
NFATC2	na	null	null	0.187632
CYP46A1	na	null	null	0.18762
TPRG1	na	null	null	0.187609
GBAS	na	null	null	0.187447
BNC2	na	null	null	0.18738
MRPL15	na	null	null	0.187373
KCNJ6	na	null	null	0.187302
CMTM3	na	null	null	0.187099
COX7A2L	na	null	null	0.187058
RGS20	na	null	null	0.187051
TMEM80	na	null	null	0.187018
STK11	na	null	null	0.186925
TNFSF4	na	null	null	0.186905
TG	na	null	null	0.186873
CASC2	na	null	null	0.186768
HECTD2	na	null	null	0.186643
UBXN6	na	null	null	0.186587
DNAH11	na	null	null	0.186495
KLF9	na	null	null	0.186452
LIMS3-LOC440895	na	null	null	0.186452
ZCCHC9	na	null	null	0.186417
CROT	na	null	null	0.186402
TSPO	na	null	null	0.186282
GNMT	na	null	null	0.186247
MAP2K3	na	null	null	0.186159
RABGGTA	na	null	null	0.186148
CAV2	na	null	null	0.185893
SUDS3	na	null	null	0.185817
PPIC	na	null	null	0.185808
GSTM5	na	null	null	0.185795
MAP3K12	na	null	null	0.185677
GDPD2	na	null	null	0.185595
SLC8A1	na	null	null	0.18555
LMO3	na	null	null	0.185434
LDB2	na	null	null	0.185388
SLC39A8	na	null	null	0.185322
FAM120A	na	null	null	0.185299
FAM135A	na	null	null	0.185191
EGF	na	null	null	0.185155
SMARCA2	na	null	null	0.18514
SPSB2	na	null	null	0.185117
NDE1	na	null	null	0.185055
DHRS7	na	null	null	0.184959
TENM1	na	null	null	0.184934
SOD3	na	null	null	0.184892
CIITA	na	null	null	0.184803
ENO1	na	null	null	0.184797
LOC100653515	na	null	null	0.184497
KLF3	na	null	null	0.184461
TSPAN4	na	null	null	0.184352
UFSP1	na	null	null	0.184315
LOC338817	na	null	null	0.184263
CHMP1A	na	null	null	0.183967
LEPREL1	na	null	null	0.183943
SC5DL	na	null	null	0.183926
AAMP	na	null	null	0.183838
C17orf89	na	null	null	0.183785
CLIC4	na	null	null	0.183694
LINC00240	na	null	null	0.183693
GDE1	na	null	null	0.183641
KIAA1671	na	null	null	0.183622
FAM46A	na	null	null	0.183474
NLN	na	null	null	0.183456
ARHGAP27	na	null	null	0.183251
C4orf47	na	null	null	0.183237
NFATC4	na	null	null	0.183094
SYS1	na	null	null	0.183064
WIPF3	na	null	null	0.182965
WDR35	na	null	null	0.182943
PCDHB6	na	null	null	0.182941
SLC3A2	na	null	null	0.182765
LOC152742	na	null	null	0.18275
FNDC3B	na	null	null	0.182528
LEFTY1	na	null	null	0.182516
TGIF2	na	null	null	0.182467
ZNF365	na	null	null	0.182411
PTRH1	na	null	null	0.18238
LACC1	na	null	null	0.18236
SNX5	na	null	null	0.182277
GPER	na	null	null	0.182273
DNAJB14	na	null	null	0.182246
LGALS4	na	null	null	0.182223
ERBB2IP	na	null	null	0.182194
SLC39A9	na	null	null	0.182131
ACAD11	na	null	null	0.182098
SLC25A6	na	null	null	0.182086
NSUN2	na	null	null	0.18182
TTC18	na	null	null	0.181555
CCDC90B	na	null	null	0.181464
PRUNE2	na	null	null	0.181435
PRIMA1	na	null	null	0.181427
LECT1	na	null	null	0.181362
TNXB	na	null	null	0.181347
PCDH10	na	null	null	0.181138
KIAA0513	na	null	null	0.181095
RAPH1	na	null	null	0.181088
CMAHP	na	null	null	0.181031
PIGK	na	null	null	0.180958
XPNPEP1	na	null	null	0.180806
DNAJB2	na	null	null	0.180703
TMEM129	na	null	null	0.18063
NT5DC3	na	null	null	0.180624
FZD1	na	null	null	0.180513
SYS1-DBNDD2	na	null	null	0.180478
SLC6A11	na	null	null	0.180356
C14orf1	na	null	null	0.180332
FCGR2C	na	null	null	0.180294
PHKB	na	null	null	0.180224
KIRREL	na	null	null	0.180188
FASTKD1	na	null	null	0.180178
ESRRG	na	null	null	0.180147
TMEM223	na	null	null	0.180141
C7orf61	na	null	null	0.180028
RHBDF2	na	null	null	0.180008
ATG7	na	null	null	0.179841
RAB37	na	null	null	0.179834
PRKCQ	na	null	null	0.17973
C5orf51	na	null	null	0.17971
CA3	na	null	null	0.179622
RNF220	na	null	null	0.179559
ICT1	na	null	null	0.179532
HEBP1	na	null	null	0.17949
ASIP	na	null	null	0.179489
LHPP	na	null	null	0.179484
GLG1	na	null	null	0.179442
GFPT2	na	null	null	0.179369
SRGAP2B	na	null	null	0.179354
C17orf82	na	null	null	0.179302
HLA-DPB1	na	null	null	0.179192
MYO1E	na	null	null	0.179182
GM2A	na	null	null	0.179123
CTSK	na	null	null	0.179065
ZFP36L2	na	null	null	0.178885
HKDC1	na	null	null	0.178827
C15orf52	na	null	null	0.17881
RREB1	na	null	null	0.178802
MYOF	na	null	null	0.178787
NCSTN	na	null	null	0.17878
C21orf7	na	null	null	0.17872
FAM3A	na	null	null	0.178707
CXCR4	na	null	null	0.178674
PRMT5	na	null	null	0.178648
LARS2	na	null	null	0.178646
GLT8D1	na	null	null	0.178584
LRRC6	na	null	null	0.178564
XBP1	na	null	null	0.178451
HNRNPH2	na	null	null	0.178405
HOXB7	na	null	null	0.178155
CETN2	na	null	null	0.178145
LOC729966	na	null	null	0.178089
QTRT1	na	null	null	0.178048
TM4SF1	na	null	null	0.178031
SDCBP	na	null	null	0.177989
EEA1	na	null	null	0.177967
NOL3	na	null	null	0.177769
QPCT	na	null	null	0.177674
DPM3	na	null	null	0.177646
ELOVL1	na	null	null	0.177614
SOCS1	na	null	null	0.177597
DHRS4-AS1	na	null	null	0.177565
CCDC6	na	null	null	0.177527
HLA-DRB5	na	null	null	0.177452
RAB28	na	null	null	0.17736
LOXL2	na	null	null	0.177354
MTCH2	na	null	null	0.177303
HM13	na	null	null	0.177234
NDUFB3	na	null	null	0.17719
RUSC1-AS1	na	null	null	0.177126
M1	na	null	null	0.17694
AIG1	na	null	null	0.176938
FCHSD1	na	null	null	0.176927
EIF5	na	null	null	0.176884
TRIM21	na	null	null	0.176785
SPRYD3	na	null	null	0.176745
CD99P1	na	null	null	0.176696
HIGD1A	na	null	null	0.176683
TXN2	na	null	null	0.176666
MAGI2-AS3	na	null	null	0.176665
MORC1	na	null	null	0.176663
HHAT	na	null	null	0.17665
STAT5A	na	null	null	0.17664
GPR87	na	null	null	0.176584
LOC100128568	na	null	null	0.17658
ATP6V1E1	na	null	null	0.176432
BIRC3	na	null	null	0.176373
PREX2	na	null	null	0.176331
SLC2A1-AS1	na	null	null	0.176287
EYA4	na	null	null	0.17628
WDR3	na	null	null	0.176044
GSTO1	na	null	null	0.175951
PTGR1	na	null	null	0.175925
HIAT1	na	null	null	0.175912
ZCCHC6	na	null	null	0.175895
PTPN14	na	null	null	0.175851
NPY5R	na	null	null	0.175814
LBX2-AS1	na	null	null	0.175719
SNORA8	na	null	null	0.17551
TMSB10	na	null	null	0.175486
LEF1	na	null	null	0.175449
LOC400657	na	null	null	0.1753
HRH2	na	null	null	0.175193
GRINA	na	null	null	0.175152
MEIS1	na	null	null	0.175089
VDAC1	na	null	null	0.17506
AHCYL2	na	null	null	0.175046
SPEG	na	null	null	0.175018
FADS3	na	null	null	0.174881
SUV420H2	na	null	null	0.174839
HOMER1	na	null	null	0.174784
PDCD6	na	null	null	0.174686
TCIRG1	na	null	null	0.17464
TUBG2	na	null	null	0.174631
LOC100009676	na	null	null	0.174605
MVB12A	na	null	null	0.174296
AMPD2	na	null	null	0.174187
HIST1H2BG	na	null	null	0.174099
GTF3C4	na	null	null	0.174009
C1RL	na	null	null	0.173978
C1orf122	na	null	null	0.173977
ARRDC4	na	null	null	0.17397
RAB6A	na	null	null	0.173951
SLC25A5	na	null	null	0.173931
UFSP2	na	null	null	0.173872
PCGF5	na	null	null	0.173816
LINC00115	na	null	null	0.173807
SLC2A11	na	null	null	0.173676
THG1L	na	null	null	0.17361
CYBASC3	na	null	null	0.173585
HLA-DOB	na	null	null	0.173343
NENF	na	null	null	0.173254
VMP1	na	null	null	0.173232
SOX21	na	null	null	0.173149
LOC100506668	na	null	null	0.172971
LIPC	na	null	null	0.172938
ATXN1	na	null	null	0.172931
DPH2	na	null	null	0.172809
P2RY12	na	null	null	0.172758
IDH3A	na	null	null	0.172742
KIAA1715	na	null	null	0.172694
TPGS1	na	null	null	0.17264
C3orf18	na	null	null	0.17251
ZNF839	na	null	null	0.172394
LOC100507584	na	null	null	0.17238
FBXO32	na	null	null	0.172375
VAMP7	na	null	null	0.172239
DTNBP1	na	null	null	0.172201
MYOZ1	na	null	null	0.172116
HEXB	na	null	null	0.172078
CRYBA1	na	null	null	0.172031
BTN2A2	na	null	null	0.171968
GABARAPL2	na	null	null	0.171903
PLGLB2	na	null	null	0.171872
SCD	na	null	null	0.171838
GGT5	na	null	null	0.171669
PCDHGA9	na	null	null	0.17157
PCDHGB6	na	null	null	0.171544
DCTN4	na	null	null	0.17146
P2RY13	na	null	null	0.171454
CNTNAP3	na	null	null	0.171448
UPP1	na	null	null	0.171382
GRTP1	na	null	null	0.171373
ASPHD1	na	null	null	0.171308
KCTD9	na	null	null	0.171255
FXYD5	na	null	null	0.171239
ABHD8	na	null	null	0.171208
OST4	na	null	null	0.171192
LRRC8A	na	null	null	0.171084
FIS1	na	null	null	0.171041
ZNF658	na	null	null	0.170977
FOS	na	null	null	0.170928
NFE2L1	na	null	null	0.170772
COX8A	na	null	null	0.170766
HEG1	na	null	null	0.170677
IFT88	na	null	null	0.1704
DUSP23	na	null	null	0.170376
PPP1CB	na	null	null	0.170299
[truncated: 21,685 more rows]

## Sheet: 3a-1
	Samplename.x	NT5Egroup	NT5E_exprs	NT5E_exprs_full	Samplename.y	ENTPD1group	ENTPD1_exprs	ENTPD1_exprs_full	Combined_groups	SampleID	a_AliquotBarcode	b_disease	a_objectSizeBytes	b_uploaded	b_state	b_library_type	b_center	b_assembly	a_GCSobject	a_CGHubAnalysisID	old_rownames	a_CGHubAnalysisID_2	Cancer.type	ESTIMATE	ABSOLUTE	LUMP	IHC	CPE	X	FullSampleID	Patient.ID	Sample.ID	Sample.Type	Number.of.Samples.Per.Patient	Overall.Survival.Status	Tumor.Type	ABSOLUTEclasses	CPEclasses
TCGA-06-0644-01A	TCGA-06-0644-01A	NT5E_25_high	12912.4	12912.4	TCGA-06-0644-01A	ENTPD1_25_high	264.877	264.877	NT5E_high;ENTPD1_high	TCGA-06-0644-01	TCGA-06-0644-01A-02R-1849-01	GBM	6842002102	2013-12-16	Live	RNA-Seq	BI	unaligned	gs://5aa919de-0aa0-43ec-9ec3-288481102b6d/tcga/GBM/RNA/RNA-Seq/BI/ILLUMINA/G17233.TCGA-06-0644-01A-02R-1849-01.2.tar.gz	cd2905f9-a90b-4b91-a42b-329803809e12	7166	cd2905f9.a90b.4b91.a42b.329803809e12	GBM	0,6744	0.64	NaN	0,95	0.7697		TCGA-06-0644-01A	TCGA-06-0644	TCGA-06-0644-01	Primary	1	1:DECEASED	Glioblastoma Multiforme (GBM)	]0.5-0.75]	]0.75-1]
TCGA-06-2562-01A	TCGA-06-2562-01A	NT5E_25_high	5476.37	5476.37	TCGA-06-2562-01A	ENTPD1_25_high	319.985	319.985	NT5E_high;ENTPD1_high	TCGA-06-2562-01	TCGA-06-2562-01A-01R-1849-01	GBM	6804366905	2013-12-16	Live	RNA-Seq	BI	unaligned	gs://5aa919de-0aa0-43ec-9ec3-288481102b6d/tcga/GBM/RNA/RNA-Seq/BI/ILLUMINA/G17493.TCGA-06-2562-01A-01R-1849-01.2.tar.gz	9b65986f-846f-40ae-87d7-9d3f587f3a24	7212	9b65986f.846f.40ae.87d7.9d3f587f3a24	GBM	0,7891	0.74	NaN	0,825	0.7913		TCGA-06-2562-01A	TCGA-06-2562	TCGA-06-2562-01	Primary	1	1:DECEASED	Glioblastoma Multiforme (GBM), Untreated	]0.5-0.75]	]0.75-1]
TCGA-06-2563-01A	TCGA-06-2563-01A	NT5E_25_high	6597.61	6597.61	TCGA-06-2563-01A	ENTPD1_25_high	436.118	436.118	NT5E_high;ENTPD1_high	TCGA-06-2563-01	TCGA-06-2563-01A-01R-1849-01	GBM	6554980169	2013-12-16	Live	RNA-Seq	BI	unaligned	gs://5aa919de-0aa0-43ec-9ec3-288481102b6d/tcga/GBM/RNA/RNA-Seq/BI/ILLUMINA/G17499.TCGA-06-2563-01A-01R-1849-01.2.tar.gz	ee1ad0f4-6526-4fa6-baf5-aa1f7b93cf35	7196	ee1ad0f4.6526.4fa6.baf5.aa1f7b93cf35	GBM	0,8719	0.86	NaN	0,85	0.8366		TCGA-06-2563-01A	TCGA-06-2563	TCGA-06-2563-01	Primary	1	0:LIVING	Glioblastoma Multiforme (GBM), Untreated	]0.75-1]	]0.75-1]
TCGA-06-2564-01A	TCGA-06-2564-01A	NT5E_25_high	7611.89	7611.89	TCGA-06-2564-01A	ENTPD1_25_high	393.399	393.399	NT5E_high;ENTPD1_high	TCGA-06-2564-01	TCGA-06-2564-01A-01R-1849-01	GBM	7009943878	2013-12-16	Live	RNA-Seq	BI	unaligned	gs://5aa919de-0aa0-43ec-9ec3-288481102b6d/tcga/GBM/RNA/RNA-Seq/BI/ILLUMINA/G17505.TCGA-06-2564-01A-01R-1849-01.2.tar.gz	b7e9b81b-7b1d-4b28-8365-708cd0c9f952	7191	b7e9b81b.7b1d.4b28.8365.708cd0c9f952	GBM	0,8147	0.78	NaN	0,8	0.836		TCGA-06-2564-01A	TCGA-06-2564	TCGA-06-2564-01	Primary	1	0:LIVING	Glioblastoma Multiforme (GBM), Untreated	]0.75-1]	]0.75-1]
TCGA-06-5414-01A	TCGA-06-5414-01A	NT5E_25_high	4252.44	4252.44	TCGA-06-5414-01A	ENTPD1_25_high	288.15	288.15	NT5E_high;ENTPD1_high	TCGA-06-5414-01	TCGA-06-5414-01A-01R-1849-01	GBM	8048229806	2013-12-16	Live	RNA-Seq	BI	unaligned	gs://5aa919de-0aa0-43ec-9ec3-288481102b6d/tcga/GBM/RNA/RNA-Seq/BI/ILLUMINA/G17660.TCGA-06-5414-01A-01R-1849-01.2.tar.gz	26b34203-0601-4bdd-98ea-5d433a9f6771	7105	26b34203.0601.4bdd.98ea.5d433a9f6771	GBM	0,7801	0.78	0,7767	0,825	0.7818		TCGA-06-5414-01A	TCGA-06-5414	TCGA-06-5414-01	Primary	1	0:LIVING	Glioblastoma Multiforme (GBM), Untreated	]0.75-1]	]0.75-1]
TCGA-19-2619-01A	TCGA-19-2619-01A	NT5E_25_high	6140.35	6140.35	TCGA-19-2619-01A	ENTPD1_25_high	293.832	293.832	NT5E_high;ENTPD1_high	TCGA-19-2619-01	TCGA-19-2619-01A-01R-1850-01	GBM	8392730368	2013-12-16	Live	RNA-Seq	BI	unaligned	gs://5aa919de-0aa0-43ec-9ec3-288481102b6d/tcga/GBM/RNA/RNA-Seq/BI/ILLUMINA/G17663.TCGA-19-2619-01A-01R-1850-01.2.tar.gz	9f5bfbba-f35d-4b69-8332-90aaf0686341	7065	9f5bfbba.f35d.4b69.8332.90aaf0686341	GBM	0,9061	0.89	NaN	0,85	0.97		TCGA-19-2619-01A	TCGA-19-2619	TCGA-19-2619-01	Primary	1	0:LIVING	Glioblastoma Multiforme (GBM), Untreated	]0.75-1]	]0.75-1]
TCGA-19-4065-01A	TCGA-19-4065-01A	NT5E_25_high	5895.12	5895.12	TCGA-19-4065-01A	ENTPD1_25_high	292.095	292.095	NT5E_high;ENTPD1_high	TCGA-19-4065-01	TCGA-19-4065-01A-01R-2005-01	GBM	7886777985	2013-12-16	Live	RNA-Seq	BI	unaligned	gs://5aa919de-0aa0-43ec-9ec3-288481102b6d/tcga/GBM/RNA/RNA-Seq/BI/ILLUMINA/G17806.TCGA-19-4065-01A-01R-2005-01.4.tar.gz	2c1a8403-de57-426b-abc4-7a40c884da19	7143	2c1a8403.de57.426b.abc4.7a40c884da19	GBM	0,6843	NA	0,6139	0,8	0.5818		TCGA-19-4065-01A	TCGA-19-4065	TCGA-19-4065-01	Primary	1	0:LIVING	Glioblastoma Multiforme (GBM), Untreated	NaN	]0.5-0.75]
TCGA-28-1747-01C	TCGA-28-1747-01C	NT5E_25_high	5270.93	5270.93	TCGA-28-1747-01C	ENTPD1_25_high	436.352	436.352	NT5E_high;ENTPD1_high	TCGA-28-1747-01	TCGA-28-1747-01C-01R-1850-01	GBM	6232655289	2013-12-16	Live	RNA-Seq	BI	unaligned	gs://5aa919de-0aa0-43ec-9ec3-288481102b6d/tcga/GBM/RNA/RNA-Seq/BI/ILLUMINA/G17507.TCGA-28-1747-01C-01R-1850-01.2.tar.gz	68d78643-fc6a-469b-8d8d-00c5d616fc58	7204	68d78643.fc6a.469b.8d8d.00c5d616fc58	GBM	0,8058	0.8	NaN	0,8	0.8136		TCGA-28-1747-01C	TCGA-28-1747	TCGA-28-1747-01	Primary	1	1:DECEASED	Glioblastoma Multiforme (GBM), Untreated	]0.75-1]	]0.75-1]
TCGA-28-5204-01A	TCGA-28-5204-01A	NT5E_25_high	7051.44	7051.44	TCGA-28-5204-01A	ENTPD1_25_high	314.796	314.796	NT5E_high;ENTPD1_high	TCGA-28-5204-01	TCGA-28-5204-01A-01R-1850-01	GBM	6422402468	2013-12-16	Live	RNA-Seq	BI	unaligned	gs://5aa919de-0aa0-43ec-9ec3-288481102b6d/tcga/GBM/RNA/RNA-Seq/BI/ILLUMINA/G17792.TCGA-28-5204-01A-01R-1850-01.4.tar.gz	29d314ac-a003-4d29-a3a6-9f7dc2ae7641	7130	29d314ac.a003.4d29.a3a6.9f7dc2ae7641	GBM	0,8696	0.89	0,9436	0,85	0.9022		TCGA-28-5204-01A	TCGA-28-5204	TCGA-28-5204-01	Primary	1	1:DECEASED	Glioblastoma Multiforme (GBM), Untreated	]0.75-1]	]0.75-1]
TCGA-28-5209-01A	TCGA-28-5209-01A	NT5E_25_high	5018.13	5018.13	TCGA-28-5209-01A	ENTPD1_25_high	272.402	272.402	NT5E_high;ENTPD1_high	TCGA-28-5209-01	TCGA-28-5209-01A-01R-1850-01	GBM	7364568717	2013-12-16	Live	RNA-Seq	BI	unaligned	gs://5aa919de-0aa0-43ec-9ec3-288481102b6d/tcga/GBM/RNA/RNA-Seq/BI/ILLUMINA/G17807.TCGA-28-5209-01A-01R-1850-01.4.tar.gz	7955e1ae-8e08-4f54-b710-9cbf6a24a855	7144	7955e1ae.8e08.4f54.b710.9cbf6a24a855	GBM	0,9074	0.92	0,9923	0,85	1		TCGA-28-5209-01A	TCGA-28-5209	TCGA-28-5209-01	Primary	1	0:LIVING	Glioblastoma Multiforme (GBM), Untreated	]0.75-1]	]0.75-1]
TCGA-32-2638-01A	TCGA-32-2638-01A	NT5E_25_high	5449.55	5449.55	TCGA-32-2638-01A	ENTPD1_25_high	422.253	422.253	NT5E_high;ENTPD1_high	TCGA-32-2638-01	TCGA-32-2638-01A-01R-1850-01	GBM	8760907906	2013-12-16	Live	RNA-Seq	BI	unaligned	gs://5aa919de-0aa0-43ec-9ec3-288481102b6d/tcga/GBM/RNA/RNA-Seq/BI/ILLUMINA/G17670.TCGA-32-2638-01A-01R-1850-01.2.tar.gz	d02bb6e1-5202-47f7-a567-18be4064ce1c	7071	d02bb6e1.5202.47f7.a567.18be4064ce1c	GBM	0,7381	0.83	NaN	0,825	0.836		TCGA-32-2638-01A	TCGA-32-2638	TCGA-32-2638-01	Primary	1	1:DECEASED	Glioblastoma Multiforme (GBM), Untreated	]0.75-1]	]0.75-1]
TCGA-32-5222-01A	TCGA-32-5222-01A	NT5E_25_high	4301.82	4301.82	TCGA-32-5222-01A	ENTPD1_25_high	475.406	475.406	NT5E_high;ENTPD1_high	TCGA-32-5222-01	TCGA-32-5222-01A-01R-1850-01	GBM	7320425857	2013-12-16	Live	RNA-Seq	BI	unaligned	gs://5aa919de-0aa0-43ec-9ec3-288481102b6d/tcga/GBM/RNA/RNA-Seq/BI/ILLUMINA/G17798.TCGA-32-5222-01A-01R-1850-01.4.tar.gz	6d1ae561-3887-44ae-8bc5-3f89fd7a6ebd	7136	6d1ae561.3887.44ae.8bc5.3f89fd7a6ebd	GBM	0,7804	0.72	0,8065	0,725	0.8265		TCGA-32-5222-01A	TCGA-32-5222	TCGA-32-5222-01	Primary	1	1:DECEASED	Glioblastoma Multiforme (GBM), Untreated	]0.5-0.75]	]0.75-1]
TCGA-06-0152-02A	TCGA-06-0152-02A	NT5E_25_high	4870.61	4870.61	TCGA-06-0152-02A	ENTPD1_25_high	379.278	379.278	NT5E_high;ENTPD1_high	TCGA-06-0152-02	TCGA-06-0152-02A-01R-2005-01	GBM	7312910711	2013-12-16	Live	RNA-Seq	BI	unaligned	gs://5aa919de-0aa0-43ec-9ec3-288481102b6d/tcga/GBM/RNA/RNA-Seq/BI/ILLUMINA/G17221.TCGA-06-0152-02A-01R-2005-01.2.tar.gz	9279b809-510f-49bb-a50d-0cb0edffbb15	7118	9279b809.510f.49bb.a50d.0cb0edffbb15	GBM	0,7392	NA	0,8176	0,925	0.8204		TCGA-06-0152-02A	NA	NA	Recurrence	NA	NA	NA	NaN	]0.75-1]
TCGA-06-0747-01A	TCGA-06-0747-01A	NT5E_25_high	7339.27	7339.27	TCGA-06-0747-01A	ENTPD1_25_low	67.1	67.1	NT5E_high;ENTPD1_low	TCGA-06-0747-01	TCGA-06-0747-01A-01R-1849-01	GBM	7395267563	2013-12-16	Live	RNA-Seq	BI	unaligned	gs://5aa919de-0aa0-43ec-9ec3-288481102b6d/tcga/GBM/RNA/RNA-Seq/BI/ILLUMINA/G17211.TCGA-06-0747-01A-01R-1849-01.2.tar.gz	1d3794be-eb4c-4c5d-a390-175af9d1859d	7149	1d3794be.eb4c.4c5d.a390.175af9d1859d	GBM	0,9395	0.92	NaN	1	0.9284		TCGA-06-0747-01A	TCGA-06-0747	TCGA-06-0747-01	Primary	1	1:DECEASED	Glioblastoma Multiforme (GBM)	]0.75-1]	]0.75-1]
TCGA-14-0787-01A	TCGA-14-0787-01A	NT5E_25_high	4084.4	4084.4	TCGA-14-0787-01A	ENTPD1_25_low	56.6143	56.6143	NT5E_high;ENTPD1_low	TCGA-14-0787-01	TCGA-14-0787-01A-01R-1849-01	GBM	5328940381	2013-12-16	Live	RNA-Seq	BI	unaligned	gs://5aa919de-0aa0-43ec-9ec3-288481102b6d/tcga/GBM/RNA/RNA-Seq/BI/ILLUMINA/G17484.TCGA-14-0787-01A-01R-1849-01.2.tar.gz	ba6c375b-ca4a-4ac1-8725-0f52e4371783	7223	ba6c375b.ca4a.4ac1.8725.0f52e4371783	GBM	0,853	0.85	NaN	0,95	0.9253		TCGA-14-0787-01A	TCGA-14-0787	TCGA-14-0787-01	Primary	1	1:DECEASED	Glioblastoma Multiforme (GBM)	]0.75-1]	]0.75-1]
TCGA-14-0790-01B	TCGA-14-0790-01B	NT5E_25_high	11217.4	11217.4	TCGA-14-0790-01B	ENTPD1_25_low	78.595	78.595	NT5E_high;ENTPD1_low	TCGA-14-0790-01	TCGA-14-0790-01B-01R-1849-01	GBM	5920469032	2013-12-16	Live	RNA-Seq	BI	unaligned	gs://5aa919de-0aa0-43ec-9ec3-288481102b6d/tcga/GBM/RNA/RNA-Seq/BI/ILLUMINA/G17488.TCGA-14-0790-01B-01R-1849-01.2.tar.gz	653e9cb3-2d1b-462e-a0ee-a3d4cd9a77f4	7226	653e9cb3.2d1b.462e.a0ee.a3d4cd9a77f4	GBM	0,9485	0.93	NaN	0,8	0.9405		TCGA-14-0790-01B	TCGA-14-0790	TCGA-14-0790-01	Primary	1	1:DECEASED	Glioblastoma Multiforme (GBM)	]0.75-1]	]0.75-1]
TCGA-19-1390-01A	TCGA-19-1390-01A	NT5E_25_high	6785.23	6785.23	TCGA-19-1390-01A	ENTPD1_25_low	67.244	67.244	NT5E_high;ENTPD1_low	TCGA-19-1390-01	TCGA-19-1390-01A-01R-1850-01	GBM	8211631157	2013-12-16	Live	RNA-Seq	BI	unaligned	gs://5aa919de-0aa0-43ec-9ec3-288481102b6d/tcga/GBM/RNA/RNA-Seq/BI/ILLUMINA/G17651.TCGA-19-1390-01A-01R-1850-01.2.tar.gz	abed9fca-de23-4966-9018-c8ba7a38645d	7098	abed9fca.de23.4966.9018.c8ba7a38645d	GBM	0,9535	0.91	NaN	1	0.9474		TCGA-19-1390-01A	TCGA-19-1390	TCGA-19-1390-01	Primary	1	1:DECEASED	Glioblastoma Multiforme (GBM), Untreated	]0.75-1]	]0.75-1]
TCGA-27-1831-01A	TCGA-27-1831-01A	NT5E_25_high	8037.26	8037.26	TCGA-27-1831-01A	ENTPD1_25_low	74.9856	74.9856	NT5E_high;ENTPD1_low	TCGA-27-1831-01	TCGA-27-1831-01A-01R-1850-01	GBM	5899914424	2013-12-16	Live	RNA-Seq	BI	unaligned	gs://5aa919de-0aa0-43ec-9ec3-288481102b6d/tcga/GBM/RNA/RNA-Seq/BI/ILLUMINA/G17500.TCGA-27-1831-01A-01R-1850-01.2.tar.gz	e173716e-e0fe-4a80-bf4f-bf254cd37928	7197	e173716e.e0fe.4a80.bf4f.bf254cd37928	GBM	0,7373	0.7	NaN	0,95	0.8136		TCGA-27-1831-01A	TCGA-27-1831	TCGA-27-1831-01	Primary	1	1:DECEASED	Glioblastoma Multiforme (GBM), Untreated	]0.5-0.75]	]0.75-1]
TCGA-27-1835-01A	TCGA-27-1835-01A	NT5E_25_high	5116.79	5116.79	TCGA-27-1835-01A	ENTPD1_25_low	43.3946	43.3946	NT5E_high;ENTPD1_low	TCGA-27-1835-01	TCGA-27-1835-01A-01R-1850-01	GBM	6138440292	2013-12-16	Live	RNA-Seq	BI	unaligned	gs://5aa919de-0aa0-43ec-9ec3-288481102b6d/tcga/GBM/RNA/RNA-Seq/BI/ILLUMINA/G17506.TCGA-27-1835-01A-01R-1850-01.2.tar.gz	241599a2-e119-42b6-9b41-3e464a6a87c9	7203	241599a2.e119.42b6.9b41.3e464a6a87c9	GBM	0,9428	0.87	NaN	0,85	0.9328		TCGA-27-1835-01A	TCGA-27-1835	TCGA-27-1835-01	Primary	1	1:DECEASED	Glioblastoma Multiforme (GBM), Untreated	]0.75-1]	]0.75-1]
TCGA-28-2509-01A	TCGA-28-2509-01A	NT5E_25_high	7262.44	7262.44	TCGA-28-2509-01A	ENTPD1_25_low	77.7328	77.7328	NT5E_high;ENTPD1_low	TCGA-28-2509-01	TCGA-28-2509-01A-01R-1850-01	GBM	7041840564	2013-12-16	Live	RNA-Seq	BI	unaligned	gs://5aa919de-0aa0-43ec-9ec3-288481102b6d/tcga/GBM/RNA/RNA-Seq/BI/ILLUMINA/G17644.TCGA-28-2509-01A-01R-1850-01.2.tar.gz	7ef726bb-00fa-4d97-84f5-d338c8d1c639	7092	7ef726bb.00fa.4d97.84f5.d338c8d1c639	GBM	0,8635	0.64	NaN	0,8	0.7913		TCGA-28-2509-01A	TCGA-28-2509	TCGA-28-2509-01	Primary	1	0:LIVING	Glioblastoma Multiforme (GBM), Untreated	]0.5-0.75]	]0.75-1]
TCGA-19-4065-02A	TCGA-19-4065-02A	NT5E_25_high	7412.76	7412.76	TCGA-19-4065-02A	ENTPD1_25_low	52.4191	52.4191	NT5E_high;ENTPD1_low	TCGA-19-4065-02	TCGA-19-4065-02A-11R-2005-01	GBM	6329981607	2013-12-16	Live	RNA-Seq	BI	unaligned	gs://5aa919de-0aa0-43ec-9ec3-288481102b6d/tcga/GBM/RNA/RNA-Seq/BI/ILLUMINA/G17801.TCGA-19-4065-02A-11R-2005-01.4.tar.gz	8c032c57-ac65-46c2-ac17-7118fe046537	7126	8c032c57.ac65.46c2.ac17.7118fe046537	GBM	0,7616	NA	0,6554	0,775	NA		TCGA-19-4065-02A	NA	NA	Recurrence	NA	NA	NA	NaN	NaN
TCGA-02-0055-01A	TCGA-02-0055-01A	NT5E_25_high	4228.39	4228.39	TCGA-02-0055-01A	ENTPD1_mid	NA	91.8219	NT5E_high;ENTPD1_mid	TCGA-02-0055-01	TCGA-02-0055-01A-01R-1849-01	GBM	6507186657	2013-12-16	Live	RNA-Seq	BI	unaligned	gs://5aa919de-0aa0-43ec-9ec3-288481102b6d/tcga/GBM/RNA/RNA-Seq/BI/ILLUMINA/G17194.TCGA-02-0055-01A-01R-1849-01.2.tar.gz	e1a99d0d-6b86-484d-8662-23c4378cde92	7177	e1a99d0d.6b86.484d.8662.23c4378cde92	GBM	0,5571	0.53	NaN	0,95	0.6655		TCGA-02-0055-01A	TCGA-02-0055	TCGA-02-0055-01	Primary	1	1:DECEASED	Glioblastoma Multiforme (GBM)	]0.5-0.75]	]0.5-0.75]
TCGA-02-2486-01A	TCGA-02-2486-01A	NT5E_25_high	12451.1	12451.1	TCGA-02-2486-01A	ENTPD1_mid	NA	203.477	NT5E_high;ENTPD1_mid	TCGA-02-2486-01	TCGA-02-2486-01A-01R-1849-01	GBM	5971922592	2013-12-16	Live	RNA-Seq	BI	unaligned	gs://5aa919de-0aa0-43ec-9ec3-288481102b6d/tcga/GBM/RNA/RNA-Seq/BI/ILLUMINA/G17510.TCGA-02-2486-01A-01R-1849-01.2.tar.gz	50127941-3e32-46a5-956e-f55fbfc4080f	7207	50127941.3e32.46a5.956e.f55fbfc4080f	GBM	0,6492	0.73	NaN	0,8	0.7913		TCGA-02-2486-01A	TCGA-02-2486	TCGA-02-2486-01	Primary	1	1:DECEASED	Glioblastoma Multiforme (GBM), Untreated	]0.5-0.75]	]0.75-1]
TCGA-06-0125-01A	TCGA-06-0125-01A	NT5E_25_high	5938.66	5938.66	TCGA-06-0125-01A	ENTPD1_mid	NA	226.384	NT5E_high;ENTPD1_mid	TCGA-06-0125-01	TCGA-06-0125-01A-01R-1849-01	GBM	7609800771	2013-12-16	Live	RNA-Seq	BI	unaligned	gs://5aa919de-0aa0-43ec-9ec3-288481102b6d/tcga/GBM/RNA/RNA-Seq/BI/ILLUMINA/G17200.TCGA-06-0125-01A-01R-1849-01.2.tar.gz	e42761d6-000d-45bb-97e6-f2b647764682	7183	e42761d6.000d.45bb.97e6.f2b647764682	GBM	0,9157	0.9	NaN	1	0.933		TCGA-06-0125-01A	TCGA-06-0125	TCGA-06-0125-01	Primary	2	1:DECEASED	Glioblastoma Multiforme (GBM)	]0.75-1]	]0.75-1]
TCGA-06-0130-01A	TCGA-06-0130-01A	NT5E_25_high	4228.95	4228.95	TCGA-06-0130-01A	ENTPD1_mid	NA	187.007	NT5E_high;ENTPD1_mid	TCGA-06-0130-01	TCGA-06-0130-01A-01R-1849-01	GBM	6698282171	2013-12-16	Live	RNA-Seq	BI	unaligned	gs://5aa919de-0aa0-43ec-9ec3-288481102b6d/tcga/GBM/RNA/RNA-Seq/BI/ILLUMINA/G17218.TCGA-06-0130-01A-01R-1849-01.2.tar.gz	b9d9572a-4fe5-44bd-b329-8007e4c9d7f5	7155	b9d9572a.4fe5.44bd.b329.8007e4c9d7f5	GBM	0,4454	0.28	NaN	0,95	0.4285		TCGA-06-0130-01A	TCGA-06-0130	TCGA-06-0130-01	Primary	1	1:DECEASED	Glioblastoma Multiforme (GBM)	]0.25-0.5]	]0.25-0.5]
TCGA-06-0210-01A	TCGA-06-0210-01A	NT5E_25_high	6533	6533	TCGA-06-0210-01A	ENTPD1_mid	NA	167.76	NT5E_high;ENTPD1_mid	TCGA-06-0210-01	TCGA-06-0210-01A-01R-1849-01	GBM	7352509154	2013-12-16	Live	RNA-Seq	BI	unaligned	gs://5aa919de-0aa0-43ec-9ec3-288481102b6d/tcga/GBM/RNA/RNA-Seq/BI/ILLUMINA/G17226.TCGA-06-0210-01A-01R-1849-01.2.tar.gz	f088ef83-e750-4477-be38-eb56398820a1	7161	f088ef83.e750.4477.be38.eb56398820a1	GBM	0,7561	NA	NaN	0,925	0.6793		TCGA-06-0210-01A	TCGA-06-0210	TCGA-06-0210-01	Primary	2	1:DECEASED	Glioblastoma Multiforme (GBM)	NaN	]0.5-0.75]
TCGA-06-5408-01A	TCGA-06-5408-01A	NT5E_25_high	6291.98	6291.98	TCGA-06-5408-01A	ENTPD1_mid	NA	120.127	NT5E_high;ENTPD1_mid	TCGA-06-5408-01	TCGA-06-5408-01A-01R-1849-01	GBM	7303404228	2013-12-16	Live	RNA-Seq	BI	unaligned	gs://5aa919de-0aa0-43ec-9ec3-288481102b6d/tcga/GBM/RNA/RNA-Seq/BI/ILLUMINA/G17804.TCGA-06-5408-01A-01R-1849-01.4.tar.gz	6cfa1331-36a7-4923-807e-f7f2a796897a	7141	6cfa1331.36a7.4923.807e.f7f2a796897a	GBM	0,8838	0.91	0,8635	0,85	0.8635		TCGA-06-5408-01A	TCGA-06-5408	TCGA-06-5408-01	Primary	1	1:DECEASED	Glioblastoma Multiforme (GBM), Untreated	]0.75-1]	]0.75-1]
TCGA-06-5412-01A	TCGA-06-5412-01A	NT5E_25_high	5777.57	5777.57	TCGA-06-5412-01A	ENTPD1_mid	NA	227.533	NT5E_high;ENTPD1_mid	TCGA-06-5412-01	TCGA-06-5412-01A-01R-1849-01	GBM	7193733010	2013-12-16	Live	RNA-Seq	BI	unaligned	gs://5aa919de-0aa0-43ec-9ec3-288481102b6d/tcga/GBM/RNA/RNA-Seq/BI/ILLUMINA/G17818.TCGA-06-5412-01A-01R-1849-01.4.tar.gz	7e318ca7-2380-4381-8055-6cf31adcf7ed	7112	7e318ca7.2380.4381.8055.6cf31adcf7ed	GBM	0,5898	0.28	0,3887	0,825	0.4409		TCGA-06-5412-01A	TCGA-06-5412	TCGA-06-5412-01	Primary	1	1:DECEASED	Glioblastoma Multiforme (GBM), Untreated	]0.25-0.5]	]0.25-0.5]
TCGA-06-5415-01A	TCGA-06-5415-01A	NT5E_25_high	5508.25	5508.25	TCGA-06-5415-01A	ENTPD1_mid	NA	151.116	NT5E_high;ENTPD1_mid	TCGA-06-5415-01	TCGA-06-5415-01A-01R-1849-01	GBM	12969998346	2013-12-16	Live	RNA-Seq	BI	unaligned	gs://5aa919de-0aa0-43ec-9ec3-288481102b6d/tcga/GBM/RNA/RNA-Seq/BI/ILLUMINA/G17666.TCGA-06-5415-01A-01R-1849-01.2.tar.gz	0b0b7b0c-d669-4667-8b3f-39c4c2946bbb	7067	0b0b7b0c.d669.4667.8b3f.39c4c2946bbb	GBM	0,9185	0.83	0,9437	0,8	0.9248		TCGA-06-5415-01A	TCGA-06-5415	TCGA-06-5415-01	Primary	1	0:LIVING	Glioblastoma Multiforme (GBM), Untreated	]0.75-1]	]0.75-1]
TCGA-12-3653-01A	TCGA-12-3653-01A	NT5E_25_high	6867.23	6867.23	TCGA-12-3653-01A	ENTPD1_mid	NA	104.597	NT5E_high;ENTPD1_mid	TCGA-12-3653-01	TCGA-12-3653-01A-01R-1849-01	GBM	7013163700	2013-12-16	Live	RNA-Seq	BI	unaligned	gs://5aa919de-0aa0-43ec-9ec3-288481102b6d/tcga/GBM/RNA/RNA-Seq/BI/ILLUMINA/G17645.TCGA-12-3653-01A-01R-1849-01.2.tar.gz	78174ce5-0299-45a0-a552-61a7353b6962	7093	78174ce5.0299.45a0.a552.61a7353b6962	GBM	0,8653	0.92	NaN	0,85	0.8276		TCGA-12-3653-01A	TCGA-12-3653	TCGA-12-3653-01	Primary	1	1:DECEASED	Glioblastoma Multiforme (GBM), Untreated	]0.75-1]	]0.75-1]
TCGA-12-5299-01A	TCGA-12-5299-01A	NT5E_25_high	5741.31	5741.31	TCGA-12-5299-01A	ENTPD1_mid	NA	213.513	NT5E_high;ENTPD1_mid	TCGA-12-5299-01	TCGA-12-5299-01A-02R-1849-01	GBM	7659371135	2013-12-16	Live	RNA-Seq	BI	unaligned	gs://5aa919de-0aa0-43ec-9ec3-288481102b6d/tcga/GBM/RNA/RNA-Seq/BI/ILLUMINA/G17649.TCGA-12-5299-01A-02R-1849-01.2.tar.gz	15eeb5a1-d5c6-4859-b987-cebd4031444c	7085	15eeb5a1.d5c6.4859.b987.cebd4031444c	GBM	0,8403	0.91	1	0,8	0.9716		TCGA-12-5299-01A	TCGA-12-5299	TCGA-12-5299-01	Primary	1	1:DECEASED	Glioblastoma Multiforme (GBM), Untreated	]0.75-1]	]0.75-1]
TCGA-14-0789-01A	TCGA-14-0789-01A	NT5E_25_high	5859.13	5859.13	TCGA-14-0789-01A	ENTPD1_mid	NA	203.212	NT5E_high;ENTPD1_mid	TCGA-14-0789-01	TCGA-14-0789-01A-01R-1849-01	GBM	6353168456	2013-12-16	Live	RNA-Seq	BI	unaligned	gs://5aa919de-0aa0-43ec-9ec3-288481102b6d/tcga/GBM/RNA/RNA-Seq/BI/ILLUMINA/G17490.TCGA-14-0789-01A-01R-1849-01.2.tar.gz	32327714-12aa-4593-ad42-8b13dd4ea56f	7228	32327714.12aa.4593.ad42.8b13dd4ea56f	GBM	0,6957	0.56	NaN	0,925	0.6939		TCGA-14-0789-01A	TCGA-14-0789	TCGA-14-0789-01	Primary	1	1:DECEASED	Glioblastoma Multiforme (GBM)	]0.5-0.75]	]0.5-0.75]
TCGA-26-5139-01A	TCGA-26-5139-01A	NT5E_25_high	5622.14	5622.14	TCGA-26-5139-01A	ENTPD1_mid	NA	152.1	NT5E_high;ENTPD1_mid	TCGA-26-5139-01	TCGA-26-5139-01A-01R-1850-01	GBM	6396890227	2013-12-16	Live	RNA-Seq	BI	unaligned	gs://5aa919de-0aa0-43ec-9ec3-288481102b6d/tcga/GBM/RNA/RNA-Seq/BI/ILLUMINA/G17787.TCGA-26-5139-01A-01R-1850-01.4.tar.gz	8a3b0394-83cb-49ad-a183-e44abba2efb4	7083	8a3b0394.83cb.49ad.a183.e44abba2efb4	GBM	0,839	0.8	0,8508	0,725	0.8477		TCGA-26-5139-01A	TCGA-26-5139	TCGA-26-5139-01	Primary	1	0:LIVING	Glioblastoma Multiforme (GBM), Untreated	]0.75-1]	]0.75-1]
TCGA-27-2526-01A	TCGA-27-2526-01A	NT5E_25_high	4070.2	4070.2	TCGA-27-2526-01A	ENTPD1_mid	NA	180.134	NT5E_high;ENTPD1_mid	TCGA-27-2526-01	TCGA-27-2526-01A-01R-1850-01	GBM	6203183931	2013-12-16	Live	RNA-Seq	BI	unaligned	gs://5aa919de-0aa0-43ec-9ec3-288481102b6d/tcga/GBM/RNA/RNA-Seq/BI/ILLUMINA/G17495.TCGA-27-2526-01A-01R-1850-01.2.tar.gz	fc4c962b-1149-4569-a6a7-8082e32ce505	7192	fc4c962b.1149.4569.a6a7.8082e32ce505	GBM	0,8495	0.86	NaN	0,85	0.836		TCGA-27-2526-01A	TCGA-27-2526	TCGA-27-2526-01	Primary	1	1:DECEASED	Glioblastoma Multiforme (GBM), Untreated	]0.75-1]	]0.75-1]
TCGA-28-5208-01A	TCGA-28-5208-01A	NT5E_25_high	5824.69	5824.69	TCGA-28-5208-01A	ENTPD1_mid	NA	170.284	NT5E_high;ENTPD1_mid	TCGA-28-5208-01	TCGA-28-5208-01A-01R-1850-01	GBM	7260842096	2013-12-16	Live	RNA-Seq	BI	unaligned	gs://5aa919de-0aa0-43ec-9ec3-288481102b6d/tcga/GBM/RNA/RNA-Seq/BI/ILLUMINA/G17802.TCGA-28-5208-01A-01R-1850-01.4.tar.gz	0cd41d87-6ae9-40a6-bb7f-b9274401bcb2	7139	0cd41d87.6ae9.40a6.bb7f.b9274401bcb2	GBM	0,8184	0.87	0,859	0,8	0.8302		TCGA-28-5208-01A	TCGA-28-5208	TCGA-28-5208-01	Primary	1	1:DECEASED	Glioblastoma Multiforme (GBM), Untreated	]0.75-1]	]0.75-1]
TCGA-32-1970-01A	TCGA-32-1970-01A	NT5E_25_high	4080.25	4080.25	TCGA-32-1970-01A	ENTPD1_mid	NA	102.762	NT5E_high;ENTPD1_mid	TCGA-32-1970-01	TCGA-32-1970-01A-01R-1850-01	GBM	7780655964	2013-12-16	Live	RNA-Seq	BI	unaligned	gs://5aa919de-0aa0-43ec-9ec3-288481102b6d/tcga/GBM/RNA/RNA-Seq/BI/ILLUMINA/G17662.TCGA-32-1970-01A-01R-1850-01.2.tar.gz	8ef04a61-1ee2-482f-8647-e5812772d75e	7063	8ef04a61.1ee2.482f.8647.e5812772d75e	GBM	0,9012	0.87	NaN	0,875	0.8763		TCGA-32-1970-01A	TCGA-32-1970	TCGA-32-1970-01	Primary	1	1:DECEASED	Glioblastoma Multiforme (GBM), Untreated	]0.75-1]	]0.75-1]
TCGA-76-4928-01B	TCGA-76-4928-01B	NT5E_25_high	9695.18	9695.18	TCGA-76-4928-01B	ENTPD1_mid	NA	176.875	NT5E_high;ENTPD1_mid	TCGA-76-4928-01	TCGA-76-4928-01B-01R-1850-01	GBM	8225296776	2013-12-16	Live	RNA-Seq	BI	unaligned	gs://5aa919de-0aa0-43ec-9ec3-288481102b6d/tcga/GBM/RNA/RNA-Seq/BI/ILLUMINA/G17817.TCGA-76-4928-01B-01R-1850-01.4.tar.gz	9744ce8e-3f4b-46ad-8641-a47072b11290	7111	9744ce8e.3f4b.46ad.8641.a47072b11290	GBM	0,7944	0.59	0,5666	0,8	0.7268		TCGA-76-4928-01B	TCGA-76-4928	TCGA-76-4928-01	Primary	1	1:DECEASED	Glioblastoma Multiforme (GBM), Untreated	]0.5-0.75]	]0.5-0.75]
TCGA-76-4932-01A	TCGA-76-4932-01A	NT5E_25_high	5946.34	5946.34	TCGA-76-4932-01A	ENTPD1_mid	NA	123.878	NT5E_high;ENTPD1_mid	TCGA-76-4932-01	TCGA-76-4932-01A-01R-1850-01	GBM	6985136565	2013-12-16	Live	RNA-Seq	BI	unaligned	gs://5aa919de-0aa0-43ec-9ec3-288481102b6d/tcga/GBM/RNA/RNA-Seq/BI/ILLUMINA/G17794.TCGA-76-4932-01A-01R-1850-01.4.tar.gz	9dbfaee2-8ca7-4142-ba8d-2a4347f0fe4a	7132	9dbfaee2.8ca7.4142.ba8d.2a4347f0fe4a	GBM	0,8941	0.88	0,833	0,85	0.8526		TCGA-76-4932-01A	TCGA-76-4932	TCGA-76-4932-01	Primary	1	1:DECEASED	Glioblastoma Multiforme (GBM), Treated	]0.75-1]	]0.75-1]
TCGA-06-0125-02A	TCGA-06-0125-02A	NT5E_25_high	4328.16	4328.16	TCGA-06-0125-02A	ENTPD1_mid	NA	154.721	NT5E_high;ENTPD1_mid	TCGA-06-0125-02	TCGA-06-0125-02A-11R-2005-01	GBM	6657679432	2013-12-16	Live	RNA-Seq	BI	unaligned	gs://5aa919de-0aa0-43ec-9ec3-288481102b6d/tcga/GBM/RNA/RNA-Seq/BI/ILLUMINA/G17206.TCGA-06-0125-02A-11R-2005-01.2.tar.gz	f572f94e-fe1c-4ebc-90d9-9b1d5c92ac73	7115	f572f94e.fe1c.4ebc.90d9.9b1d5c92ac73	GBM	0,8139	NA	0,7732	0,75	NA		TCGA-06-0125-02A	TCGA-06-0125	TCGA-06-0125-02	Recurrence	2	1:DECEASED	Glioblastoma Multiforme (GBM)	NaN	NaN
TCGA-06-0190-02A	TCGA-06-0190-02A	NT5E_25_high	5921.5	5921.5	TCGA-06-0190-02A	ENTPD1_mid	NA	143.71	NT5E_high;ENTPD1_mid	TCGA-06-0190-02	TCGA-06-0190-02A-01R-2005-01	GBM	6863657494	2013-12-16	Live	RNA-Seq	BI	unaligned	gs://5aa919de-0aa0-43ec-9ec3-288481102b6d/tcga/GBM/RNA/RNA-Seq/BI/ILLUMINA/G17220.TCGA-06-0190-02A-01R-2005-01.2.tar.gz	fad4b330-1ba5-4283-b899-29e39764e516	7106	fad4b330.1ba5.4283.b899.29e39764e516	GBM	0,5158	NA	0,5736	0,85	NA		TCGA-06-0190-02A	TCGA-06-0190	TCGA-06-0190-02	Recurrence	2	1:DECEASED	Glioblastoma Multiforme (GBM)	NaN	NaN
TCGA-14-1402-02A	TCGA-14-1402-02A	NT5E_25_high	4449.07	4449.07	TCGA-14-1402-02A	ENTPD1_mid	NA	123.942	NT5E_high;ENTPD1_mid	TCGA-14-1402-02	TCGA-14-1402-02A-01R-2005-01	GBM	5947020126	2013-12-16	Live	RNA-Seq	BI	unaligned	gs://5aa919de-0aa0-43ec-9ec3-288481102b6d/tcga/GBM/RNA/RNA-Seq/BI/ILLUMINA/G17485.TCGA-14-1402-02A-01R-2005-01.2.tar.gz	df980cfc-0b67-4b07-84e4-d4d0c169f964	7125	df980cfc.0b67.4b07.84e4.d4d0c169f964	GBM	0,852	NA	0,8954	0,95	0.8607		TCGA-14-1402-02A	NA	NA	Recurrence	NA	NA	NA	NaN	]0.75-1]
TCGA-19-1389-02A	TCGA-19-1389-02A	NT5E_25_high	10440.3	10440.3	TCGA-19-1389-02A	ENTPD1_mid	NA	107.128	NT5E_high;ENTPD1_mid	TCGA-19-1389-02	TCGA-19-1389-02A-21R-2005-01	GBM	5964135385	2013-12-16	Live	RNA-Seq	BI	unaligned	gs://5aa919de-0aa0-43ec-9ec3-288481102b6d/tcga/GBM/RNA/RNA-Seq/BI/ILLUMINA/G17474.TCGA-19-1389-02A-21R-2005-01.2.tar.gz	bb8cd408-ee39-4dc4-8657-0c53ae5ee47c	7123	bb8cd408.ee39.4dc4.8657.0c53ae5ee47c	GBM	0,611	NA	0,7056	0,65	0.6013		TCGA-19-1389-02A	NA	NA	Recurrence	NA	NA	NA	NaN	]0.5-0.75]
TCGA-06-2557-01A	TCGA-06-2557-01A	NT5E_25_low	1121.81	1121.81	TCGA-06-2557-01A	ENTPD1_25_high	316.711	316.711	NT5E_low;ENTPD1_high	TCGA-06-2557-01	TCGA-06-2557-01A-01R-1849-01	GBM	7483136904	2013-12-16	Live	RNA-Seq	BI	unaligned	gs://5aa919de-0aa0-43ec-9ec3-288481102b6d/tcga/GBM/RNA/RNA-Seq/BI/ILLUMINA/G17469.TCGA-06-2557-01A-01R-1849-01.2.tar.gz	b51c550d-d83e-4170-8834-8cadc913c8d2	7169	b51c550d.d83e.4170.8834.8cadc913c8d2	GBM	0,6929	0.72	NaN	0,8	0.7913		TCGA-06-2557-01A	TCGA-06-2557	TCGA-06-2557-01	Primary	1	1:DECEASED	Glioblastoma Multiforme (GBM), Untreated	]0.5-0.75]	]0.75-1]
TCGA-06-2567-01A	TCGA-06-2567-01A	NT5E_25_low	1119.47	1119.47	TCGA-06-2567-01A	ENTPD1_25_high	365.471	365.471	NT5E_low;ENTPD1_high	TCGA-06-2567-01	TCGA-06-2567-01A-01R-1849-01	GBM	7105174773	2013-12-16	Live	RNA-Seq	BI	unaligned	gs://5aa919de-0aa0-43ec-9ec3-288481102b6d/tcga/GBM/RNA/RNA-Seq/BI/ILLUMINA/G17470.TCGA-06-2567-01A-01R-1849-01.2.tar.gz	20921863-ab71-4967-98b1-526e018990b3	7213	20921863.ab71.4967.98b1.526e018990b3	GBM	0,7723	0.8	NaN	0,8	0.8136		TCGA-06-2567-01A	TCGA-06-2567	TCGA-06-2567-01	Primary	1	1:DECEASED	Glioblastoma Multiforme (GBM), Untreated	]0.75-1]	]0.75-1]
TCGA-06-5858-01A	TCGA-06-5858-01A	NT5E_25_low	1111	1111	TCGA-06-5858-01A	ENTPD1_25_high	418.025	418.025	NT5E_low;ENTPD1_high	TCGA-06-5858-01	TCGA-06-5858-01A-01R-1849-01	GBM	7132445403	2013-12-16	Live	RNA-Seq	BI	unaligned	gs://5aa919de-0aa0-43ec-9ec3-288481102b6d/tcga/GBM/RNA/RNA-Seq/BI/ILLUMINA/G17795.TCGA-06-5858-01A-01R-1849-01.4.tar.gz	559d0774-fd14-4372-9a58-da7bc806bf40	7133	559d0774.fd14.4372.9a58.da7bc806bf40	GBM	0,8079	0.85	0,7951	0,825	0.8038		TCGA-06-5858-01A	TCGA-06-5858	TCGA-06-5858-01	Primary	1	0:LIVING	Glioblastoma Multiforme (GBM), Untreated	]0.75-1]	]0.75-1]
TCGA-14-0817-01A	TCGA-14-0817-01A	NT5E_25_low	680.094	680.094	TCGA-14-0817-01A	ENTPD1_25_high	238.302	238.302	NT5E_low;ENTPD1_high	TCGA-14-0817-01	TCGA-14-0817-01A-01R-1849-01	GBM	7751617744	2013-12-16	Live	RNA-Seq	BI	unaligned	gs://5aa919de-0aa0-43ec-9ec3-288481102b6d/tcga/GBM/RNA/RNA-Seq/BI/ILLUMINA/G17496.TCGA-14-0817-01A-01R-1849-01.2.tar.gz	f70f7929-d9d7-457d-88da-87b5d5c0ceb7	7193	f70f7929.d9d7.457d.88da.87b5d5c0ceb7	GBM	0,6976	0.61	NaN	0,95	0.7413		TCGA-14-0817-01A	TCGA-14-0817	TCGA-14-0817-01	Primary	1	1:DECEASED	Glioblastoma Multiforme (GBM)	]0.5-0.75]	]0.5-0.75]
TCGA-41-3915-01A	TCGA-41-3915-01A	NT5E_25_low	516.448	516.448	TCGA-41-3915-01A	ENTPD1_25_high	240.016	240.016	NT5E_low;ENTPD1_high	TCGA-41-3915-01	TCGA-41-3915-01A-01R-1850-01	GBM	7417438082	2013-12-16	Live	RNA-Seq	BI	unaligned	gs://5aa919de-0aa0-43ec-9ec3-288481102b6d/tcga/GBM/RNA/RNA-Seq/BI/ILLUMINA/G17648.TCGA-41-3915-01A-01R-1850-01.2.tar.gz	e70fea0c-e0bd-4e3a-9c5c-3b1c201b9576	7095	e70fea0c.e0bd.4e3a.9c5c.3b1c201b9576	GBM	0,7115	0.77	NaN	0,8	0.769		TCGA-41-3915-01A	TCGA-41-3915	TCGA-41-3915-01	Primary	1	1:DECEASED	Glioblastoma Multiforme (GBM), Untreated	]0.75-1]	]0.75-1]
TCGA-06-0168-01A	TCGA-06-0168-01A	NT5E_25_low	223.548	223.548	TCGA-06-0168-01A	ENTPD1_25_low	16.3797	16.3797	NT5E_low;ENTPD1_low	TCGA-06-0168-01	TCGA-06-0168-01A-01R-1849-01	GBM	5217602291	2013-12-16	Live	RNA-Seq	BI	unaligned	gs://5aa919de-0aa0-43ec-9ec3-288481102b6d/tcga/GBM/RNA/RNA-Seq/BI/ILLUMINA/G17225.TCGA-06-0168-01A-01R-1849-01.2.tar.gz	8357aa06-2304-4afb-b7d5-a21327cf2fa7	7160	8357aa06.2304.4afb.b7d5.a21327cf2fa7	GBM	0,7055	0.68	NaN	0,8875	0.8077		TCGA-06-0168-01A	TCGA-06-0168	TCGA-06-0168-01	Primary	1	1:DECEASED	Glioblastoma Multiforme (GBM)	]0.5-0.75]	]0.75-1]
TCGA-06-0649-01B	TCGA-06-0649-01B	NT5E_25_low	1134.53	1134.53	TCGA-06-0649-01B	ENTPD1_25_low	65.0938	65.0938	NT5E_low;ENTPD1_low	TCGA-06-0649-01	TCGA-06-0649-01B-01R-1849-01	GBM	6631724152	2013-12-16	Live	RNA-Seq	BI	unaligned	gs://5aa919de-0aa0-43ec-9ec3-288481102b6d/tcga/GBM/RNA/RNA-Seq/BI/ILLUMINA/G17228.TCGA-06-0649-01B-01R-1849-01.2.tar.gz	4d813e71-8db2-4cad-b9b7-206592e2bdf3	7163	4d813e71.8db2.4cad.b9b7.206592e2bdf3	GBM	0,6926	0.62	NaN	0,9	0.7466		TCGA-06-0649-01B	TCGA-06-0649	TCGA-06-0649-01	Primary	1	1:DECEASED	Glioblastoma Multiforme (GBM)	]0.5-0.75]	]0.5-0.75]
TCGA-06-0686-01A	TCGA-06-0686-01A	NT5E_25_low	844.605	844.605	TCGA-06-0686-01A	ENTPD1_25_low	38.3318	38.3318	NT5E_low;ENTPD1_low	TCGA-06-0686-01	TCGA-06-0686-01A-01R-1849-01	GBM	6205236588	2013-12-16	Live	RNA-Seq	BI	unaligned	gs://5aa919de-0aa0-43ec-9ec3-288481102b6d/tcga/GBM/RNA/RNA-Seq/BI/ILLUMINA/G17234.TCGA-06-0686-01A-01R-1849-01.2.tar.gz	4f8cfecc-3165-4dd4-8343-5e34382b8d8f	7167	4f8cfecc.3165.4dd4.8343.5e34382b8d8f	GBM	0,8824	0.75	NaN	0,925	0.8508		TCGA-06-0686-01A	TCGA-06-0686	TCGA-06-0686-01	Primary	1	1:DECEASED	Glioblastoma Multiforme (GBM)	]0.5-0.75]	]0.75-1]
TCGA-06-0749-01A	TCGA-06-0749-01A	NT5E_25_low	936.452	936.452	TCGA-06-0749-01A	ENTPD1_25_low	41.7394	41.7394	NT5E_low;ENTPD1_low	TCGA-06-0749-01	TCGA-06-0749-01A-01R-1849-01	GBM	6343588432	2013-12-16	Live	RNA-Seq	BI	unaligned	gs://5aa919de-0aa0-43ec-9ec3-288481102b6d/tcga/GBM/RNA/RNA-Seq/BI/ILLUMINA/G17217.TCGA-06-0749-01A-01R-1849-01.2.tar.gz	541e1b04-7973-42f7-b24a-c574bb7ea2bc	7154	541e1b04.7973.42f7.b24a.c574bb7ea2bc	GBM	0,8034	0.57	NaN	0,825	0.7436		TCGA-06-0749-01A	TCGA-06-0749	TCGA-06-0749-01	Primary	1	1:DECEASED	Glioblastoma Multiforme (GBM)	]0.5-0.75]	]0.5-0.75]
TCGA-06-0750-01A	TCGA-06-0750-01A	NT5E_25_low	1139.2	1139.2	TCGA-06-0750-01A	ENTPD1_25_low	25.0793	25.0793	NT5E_low;ENTPD1_low	TCGA-06-0750-01	TCGA-06-0750-01A-01R-1849-01	GBM	6963685823	2013-12-16	Live	RNA-Seq	BI	unaligned	gs://5aa919de-0aa0-43ec-9ec3-288481102b6d/tcga/GBM/RNA/RNA-Seq/BI/ILLUMINA/G17223.TCGA-06-0750-01A-01R-1849-01.2.tar.gz	1a43e5aa-cc4c-45ac-aa38-b745ea237d67	7158	1a43e5aa.cc4c.45ac.aa38.b745ea237d67	GBM	0,7422	0.72	NaN	0,9	0.7913		TCGA-06-0750-01A	TCGA-06-0750	TCGA-06-0750-01	Primary	1	1:DECEASED	Glioblastoma Multiforme (GBM)	]0.5-0.75]	]0.75-1]
TCGA-06-5417-01A	TCGA-06-5417-01A	NT5E_25_low	263.498	263.498	TCGA-06-5417-01A	ENTPD1_25_low	13.5026	13.5026	NT5E_low;ENTPD1_low	TCGA-06-5417-01	TCGA-06-5417-01A-01R-1849-01	GBM	5580776007	2013-12-16	Live	RNA-Seq	BI	unaligned	gs://5aa919de-0aa0-43ec-9ec3-288481102b6d/tcga/GBM/RNA/RNA-Seq/BI/ILLUMINA/G17678.TCGA-06-5417-01A-01R-1849-01.2.tar.gz	799fd5dd-c893-4f89-ad2f-10965b4620c4	7077	799fd5dd.c893.4f89.ad2f.10965b4620c4	GBM	0,9394	NA	0,9076	0,85	0.9262		TCGA-06-5417-01A	TCGA-06-5417	TCGA-06-5417-01	Primary	1	0:LIVING	Glioblastoma Multiforme (GBM), Untreated	NaN	]0.75-1]
TCGA-12-0616-01A	TCGA-12-0616-01A	NT5E_25_low	595.976	595.976	TCGA-12-0616-01A	ENTPD1_25_low	28.2442	28.2442	NT5E_low;ENTPD1_low	TCGA-12-0616-01	TCGA-12-0616-01A-01R-1849-01	GBM	6310739248	2013-12-16	Live	RNA-Seq	BI	unaligned	gs://5aa919de-0aa0-43ec-9ec3-288481102b6d/tcga/GBM/RNA/RNA-Seq/BI/ILLUMINA/G17210.TCGA-12-0616-01A-01R-1849-01.2.tar.gz	227f5c50-23e4-4508-85e7-755863715ec3	7159	227f5c50.23e4.4508.85e7.755863715ec3	GBM	0,8645	0.88	NaN	1	0.8265		TCGA-12-0616-01A	TCGA-12-0616	TCGA-12-0616-01	Primary	1	1:DECEASED	Glioblastoma Multiforme (GBM)	]0.75-1]	]0.75-1]
TCGA-14-0871-01A	TCGA-14-0871-01A	NT5E_25_low	330.13	330.13	TCGA-14-0871-01A	ENTPD1_25_low	4.72679	4.72679	NT5E_low;ENTPD1_low	TCGA-14-0871-01	TCGA-14-0871-01A-01R-1849-01	GBM	4789798198	2013-12-16	Live	RNA-Seq	BI	unaligned	gs://5aa919de-0aa0-43ec-9ec3-288481102b6d/tcga/GBM/RNA/RNA-Seq/BI/ILLUMINA/G17502.TCGA-14-0871-01A-01R-1849-01.2.tar.gz	083c8cdb-78c5-4ae1-8641-89c3b1c5a75a	7199	083c8cdb.78c5.4ae1.8641.89c3b1c5a75a	GBM	NaN	0.93	NaN	1	0.985		TCGA-14-0871-01A	TCGA-14-0871	TCGA-14-0871-01	Primary	1	1:DECEASED	Glioblastoma Multiforme (GBM)	]0.75-1]	]0.75-1]
TCGA-14-1825-01A	TCGA-14-1825-01A	NT5E_25_low	830.833	830.833	TCGA-14-1825-01A	ENTPD1_25_low	31.3012	31.3012	NT5E_low;ENTPD1_low	TCGA-14-1825-01	TCGA-14-1825-01A-01R-1850-01	GBM	4787408735	2013-12-16	Live	RNA-Seq	BI	unaligned	gs://5aa919de-0aa0-43ec-9ec3-288481102b6d/tcga/GBM/RNA/RNA-Seq/BI/ILLUMINA/G17503.TCGA-14-1825-01A-01R-1850-01.2.tar.gz	28cd8e09-aac0-4cfe-907f-d6682cb057f2	7200	28cd8e09.aac0.4cfe.907f.d6682cb057f2	GBM	0,9402	0.88	NaN	0,95	0.9293		TCGA-14-1825-01A	TCGA-14-1825	TCGA-14-1825-01	Primary	1	1:DECEASED	Glioblastoma Multiforme (GBM), Untreated	]0.75-1]	]0.75-1]
TCGA-19-2625-01A	TCGA-19-2625-01A	NT5E_25_low	362.056	362.056	TCGA-19-2625-01A	ENTPD1_25_low	0	0	NT5E_low;ENTPD1_low	TCGA-19-2625-01	TCGA-19-2625-01A-01R-1850-01	GBM	8176755241	2013-12-16	Live	RNA-Seq	BI	unaligned	gs://5aa919de-0aa0-43ec-9ec3-288481102b6d/tcga/GBM/RNA/RNA-Seq/BI/ILLUMINA/G17634.TCGA-19-2625-01A-01R-1850-01.2.tar.gz	1e7194e3-2ada-492d-9b02-9153ac557da6	7181	1e7194e3.2ada.492d.9b02.9153ac557da6	GBM	0,8881	0.65	NaN	0,85	0.8136		TCGA-19-2625-01A	TCGA-19-2625	TCGA-19-2625-01	Primary	1	1:DECEASED	Glioblastoma Multiforme (GBM), Untreated	]0.5-0.75]	]0.75-1]
TCGA-19-5960-01A	TCGA-19-5960-01A	NT5E_25_low	412.521	412.521	TCGA-19-5960-01A	ENTPD1_25_low	43.4379	43.4379	NT5E_low;ENTPD1_low	TCGA-19-5960-01	TCGA-19-5960-01A-11R-1850-01	GBM	7447084682	2013-12-16	Live	RNA-Seq	BI	unaligned	gs://5aa919de-0aa0-43ec-9ec3-288481102b6d/tcga/GBM/RNA/RNA-Seq/BI/ILLUMINA/G17815.TCGA-19-5960-01A-11R-1850-01.4.tar.gz	50ecb5e8-7866-44ec-9bbb-5d60be340c36	7109	50ecb5e8.7866.44ec.9bbb.5d60be340c36	GBM	0,975	0.93	0,9504	0,85	0.9765		TCGA-19-5960-01A	TCGA-19-5960	TCGA-19-5960-01	Primary	1	1:DECEASED	Glioblastoma Multiforme (GBM), Untreated	]0.75-1]	]0.75-1]
TCGA-26-1442-01A	TCGA-26-1442-01A	NT5E_25_low	822.168	822.168	TCGA-26-1442-01A	ENTPD1_25_low	50.9166	50.9166	NT5E_low;ENTPD1_low	TCGA-26-1442-01	TCGA-26-1442-01A-01R-1850-01	GBM	8269937878	2013-12-16	Live	RNA-Seq	BI	unaligned	gs://5aa919de-0aa0-43ec-9ec3-288481102b6d/tcga/GBM/RNA/RNA-Seq/BI/ILLUMINA/G17819.TCGA-26-1442-01A-01R-1850-01.4.tar.gz	8ead2161-770b-4c6a-99c2-0e8722a87192	7113	8ead2161.770b.4c6a.99c2.0e8722a87192	GBM	0,9124	0.79	0,8797	0,65	0.8924		TCGA-26-1442-01A	TCGA-26-1442	TCGA-26-1442-01	Primary	1	0:LIVING	Glioblastoma Multiforme (GBM), Untreated	]0.75-1]	]0.75-1]
TCGA-26-5134-01A	TCGA-26-5134-01A	NT5E_25_low	680.21	680.21	TCGA-26-5134-01A	ENTPD1_25_low	10.4943	10.4943	NT5E_low;ENTPD1_low	TCGA-26-5134-01	TCGA-26-5134-01A-01R-1850-01	GBM	7082636153	2013-12-16	Live	RNA-Seq	BI	unaligned	gs://5aa919de-0aa0-43ec-9ec3-288481102b6d/tcga/GBM/RNA/RNA-Seq/BI/ILLUMINA/G17667.TCGA-26-5134-01A-01R-1850-01.2.tar.gz	cbcbb5f5-03a4-4862-bf7f-480d9d3a9aeb	7068	cbcbb5f5.03a4.4862.bf7f.480d9d3a9aeb	GBM	0,9045	0.92	0,826	0,775	0.9142		TCGA-26-5134-01A	TCGA-26-5134	TCGA-26-5134-01	Primary	1	0:LIVING	Glioblastoma Multiforme (GBM), Untreated	]0.75-1]	]0.75-1]
TCGA-26-5136-01B	TCGA-26-5136-01B	NT5E_25_low	518.186	518.186	TCGA-26-5136-01B	ENTPD1_25_low	29.3321	29.3321	NT5E_low;ENTPD1_low	TCGA-26-5136-01	TCGA-26-5136-01B-01R-1850-01	GBM	4523596063	2013-12-16	Live	RNA-Seq	BI	unaligned	gs://5aa919de-0aa0-43ec-9ec3-288481102b6d/tcga/GBM/RNA/RNA-Seq/BI/ILLUMINA/G17782.TCGA-26-5136-01B-01R-1850-01.4.tar.gz	c9c02696-3929-4130-8ae3-a47ca4a15e19	7078	c9c02696.3929.4130.8ae3.a47ca4a15e19	GBM	0,765	0.83	0,8361	0,75	0.896		TCGA-26-5136-01B	TCGA-26-5136	TCGA-26-5136-01	Primary	1	1:DECEASED	Glioblastoma Multiforme (GBM), Untreated	]0.75-1]	]0.75-1]
TCGA-27-1832-01A	TCGA-27-1832-01A	NT5E_25_low	601.325	601.325	TCGA-27-1832-01A	ENTPD1_25_low	30.1711	30.1711	NT5E_low;ENTPD1_low	TCGA-27-1832-01	TCGA-27-1832-01A-01R-1850-01	GBM	7523424152	2013-12-16	Live	RNA-Seq	BI	unaligned	gs://5aa919de-0aa0-43ec-9ec3-288481102b6d/tcga/GBM/RNA/RNA-Seq/BI/ILLUMINA/G17486.TCGA-27-1832-01A-01R-1850-01.2.tar.gz	4a6e56f9-1f9b-47ac-bb98-30217c24c708	7224	4a6e56f9.1f9b.47ac.bb98.30217c24c708	GBM	0,7211	0.6	NaN	0,95	0.7318		TCGA-27-1832-01A	TCGA-27-1832	TCGA-27-1832-01	Primary	1	1:DECEASED	Glioblastoma Multiforme (GBM), Untreated	]0.5-0.75]	]0.5-0.75]
TCGA-27-1837-01A	TCGA-27-1837-01A	NT5E_25_low	381.634	381.634	TCGA-27-1837-01A	ENTPD1_25_low	0	0	NT5E_low;ENTPD1_low	TCGA-27-1837-01	TCGA-27-1837-01A-01R-1850-01	GBM	5632511428	2013-12-16	Live	RNA-Seq	BI	unaligned	gs://5aa919de-0aa0-43ec-9ec3-288481102b6d/tcga/GBM/RNA/RNA-Seq/BI/ILLUMINA/G17512.TCGA-27-1837-01A-01R-1850-01.2.tar.gz	85cd2a7d-d2f2-43d7-800e-7be368112730	7209	85cd2a7d.d2f2.43d7.800e.7be368112730	GBM	0,8521	0.82	NaN	0,875	0.8097		TCGA-27-1837-01A	TCGA-27-1837	TCGA-27-1837-01	Primary	1	1:DECEASED	Glioblastoma Multiforme (GBM), Untreated	]0.75-1]	]0.75-1]
TCGA-41-2571-01A	TCGA-41-2571-01A	NT5E_25_low	519.921	519.921	TCGA-41-2571-01A	ENTPD1_25_low	67.3622	67.3622	NT5E_low;ENTPD1_low	TCGA-41-2571-01	TCGA-41-2571-01A-01R-1850-01	GBM	8056975494	2013-12-16	Live	RNA-Seq	BI	unaligned	gs://5aa919de-0aa0-43ec-9ec3-288481102b6d/tcga/GBM/RNA/RNA-Seq/BI/ILLUMINA/G17676.TCGA-41-2571-01A-01R-1850-01.2.tar.gz	1b0a7cea-e93b-41eb-8b56-3a84078cfa6a	7076	1b0a7cea.e93b.41eb.8b56.3a84078cfa6a	GBM	0,9268	0.78	NaN	0,8	0.9025		TCGA-41-2571-01A	TCGA-41-2571	TCGA-41-2571-01	Primary	1	1:DECEASED	Glioblastoma Multiforme (GBM), Untreated	]0.75-1]	]0.75-1]
TCGA-76-4929-01A	TCGA-76-4929-01A	NT5E_25_low	1037.12	1037.12	TCGA-76-4929-01A	ENTPD1_25_low	25.6493	25.6493	NT5E_low;ENTPD1_low	TCGA-76-4929-01	TCGA-76-4929-01A-01R-1850-01	GBM	6240853132	2013-12-16	Live	RNA-Seq	BI	unaligned	gs://5aa919de-0aa0-43ec-9ec3-288481102b6d/tcga/GBM/RNA/RNA-Seq/BI/ILLUMINA/G17784.TCGA-76-4929-01A-01R-1850-01.4.tar.gz	e0ec7248-3ef8-4faa-9b1a-9947fc4bc4a8	7080	e0ec7248.3ef8.4faa.9b1a.9947fc4bc4a8	GBM	0,8822	0.8	0,8239	0,8	0.8391		TCGA-76-4929-01A	TCGA-76-4929	TCGA-76-4929-01	Primary	1	1:DECEASED	Glioblastoma Multiforme (GBM), Untreated	]0.75-1]	]0.75-1]
TCGA-06-0221-02A	TCGA-06-0221-02A	NT5E_25_low	865.565	865.565	TCGA-06-0221-02A	ENTPD1_25_low	56.3254	56.3254	NT5E_low;ENTPD1_low	TCGA-06-0221-02	TCGA-06-0221-02A-11R-2005-01	GBM	6455796647	2013-12-16	Live	RNA-Seq	BI	unaligned	gs://5aa919de-0aa0-43ec-9ec3-288481102b6d/tcga/GBM/RNA/RNA-Seq/BI/ILLUMINA/G17215.TCGA-06-0221-02A-11R-2005-01.2.tar.gz	7773c961-5019-4217-b41f-9e624ec5fb77	7116	7773c961.5019.4217.b41f.9e624ec5fb77	GBM	0,9547	NA	0,8726	0,525	0.894		TCGA-06-0221-02A	TCGA-06-0221	TCGA-06-0221-02	Recurrence	2	1:DECEASED	Glioblastoma Multiforme (GBM)	NaN	]0.75-1]
TCGA-02-2483-01A	TCGA-02-2483-01A	NT5E_25_low	909.463	909.463	TCGA-02-2483-01A	ENTPD1_mid	NA	131.768	NT5E_low;ENTPD1_mid	TCGA-02-2483-01	TCGA-02-2483-01A-01R-1849-01	GBM	7153984978	2013-12-16	Live	RNA-Seq	BI	unaligned	gs://5aa919de-0aa0-43ec-9ec3-288481102b6d/tcga/GBM/RNA/RNA-Seq/BI/ILLUMINA/G17498.TCGA-02-2483-01A-01R-1849-01.2.tar.gz	00b3b72b-0ac4-4016-bfa2-0bfcd5645d4f	7195	00b3b72b.0ac4.4016.bfa2.0bfcd5645d4f	GBM	0,8528	0.58	NaN	0,8	0.7913		TCGA-02-2483-01A	TCGA-02-2483	TCGA-02-2483-01	Primary	1	0:LIVING	Glioblastoma Multiforme (GBM), Untreated	]0.5-0.75]	]0.75-1]
TCGA-06-0132-01A	TCGA-06-0132-01A	NT5E_25_low	1001.69	1001.69	TCGA-06-0132-01A	ENTPD1_mid	NA	110.704	NT5E_low;ENTPD1_mid	TCGA-06-0132-01	TCGA-06-0132-01A-02R-1849-01	GBM	6333842483	2013-12-16	Live	RNA-Seq	BI	unaligned	gs://5aa919de-0aa0-43ec-9ec3-288481102b6d/tcga/GBM/RNA/RNA-Seq/BI/ILLUMINA/G17189.TCGA-06-0132-01A-02R-1849-01.2.tar.gz	3984aedf-16cc-4b42-bbd9-a8d294d5c7e8	7172	3984aedf.16cc.4b42.bbd9.a8d294d5c7e8	GBM	0,6252	0.27	NaN	1	0.5015		TCGA-06-0132-01A	TCGA-06-0132	TCGA-06-0132-01	Primary	1	1:DECEASED	Glioblastoma Multiforme (GBM)	]0.25-0.5]	]0.5-0.75]
TCGA-06-0138-01A	TCGA-06-0138-01A	NT5E_25_low	934.888	934.888	TCGA-06-0138-01A	ENTPD1_mid	NA	136.424	NT5E_low;ENTPD1_mid	TCGA-06-0138-01	TCGA-06-0138-01A-02R-1849-01	GBM	5691757678	2013-12-16	Live	RNA-Seq	BI	unaligned	gs://5aa919de-0aa0-43ec-9ec3-288481102b6d/tcga/GBM/RNA/RNA-Seq/BI/ILLUMINA/G17195.TCGA-06-0138-01A-02R-1849-01.2.tar.gz	ea7be90c-b869-4720-bffe-57eb92781f96	7178	ea7be90c.b869.4720.bffe.57eb92781f96	GBM	0,7224	0.76	NaN	0,9875	0.836		TCGA-06-0138-01A	TCGA-06-0138	TCGA-06-0138-01	Primary	1	1:DECEASED	Glioblastoma Multiforme (GBM)	]0.75-1]	]0.75-1]
TCGA-06-0139-01A	TCGA-06-0139-01A	NT5E_25_low	402.177	402.177	TCGA-06-0139-01A	ENTPD1_mid	NA	106.002	NT5E_low;ENTPD1_mid	TCGA-06-0139-01	TCGA-06-0139-01A-01R-1849-01	GBM	5434781527	2013-12-16	Live	RNA-Seq	BI	unaligned	gs://5aa919de-0aa0-43ec-9ec3-288481102b6d/tcga/GBM/RNA/RNA-Seq/BI/ILLUMINA/G17224.TCGA-06-0139-01A-01R-1849-01.2.tar.gz	38eae013-497a-48e9-a33e-20a63d7da519	7148	38eae013.497a.48e9.a33e.20a63d7da519	GBM	NaN	NA	NaN	0,95	NA		TCGA-06-0139-01A	TCGA-06-0139	TCGA-06-0139-01	Primary	1	1:DECEASED	Glioblastoma Multiforme (GBM)	NaN	NaN
TCGA-06-0178-01A	TCGA-06-0178-01A	NT5E_25_low	311.09	311.09	TCGA-06-0178-01A	ENTPD1_mid	NA	210.485	NT5E_low;ENTPD1_mid	TCGA-06-0178-01	TCGA-06-0178-01A-01R-1849-01	GBM	6039234834	2013-12-16	Live	RNA-Seq	BI	unaligned	gs://5aa919de-0aa0-43ec-9ec3-288481102b6d/tcga/GBM/RNA/RNA-Seq/BI/ILLUMINA/G17196.TCGA-06-0178-01A-01R-1849-01.2.tar.gz	08b54a29-0759-48ec-89af-08b87abee2ed	7179	08b54a29.0759.48ec.89af.08b87abee2ed	GBM	0,823	NA	NaN	1	0.8589		TCGA-06-0178-01A	TCGA-06-0178	TCGA-06-0178-01	Primary	1	1:DECEASED	Glioblastoma Multiforme (GBM)	NaN	]0.75-1]
TCGA-06-0645-01A	TCGA-06-0645-01A	NT5E_25_low	1005.38	1005.38	TCGA-06-0645-01A	ENTPD1_mid	NA	169.223	NT5E_low;ENTPD1_mid	TCGA-06-0645-01	TCGA-06-0645-01A-01R-1849-01	GBM	6473430781	2013-12-16	Live	RNA-Seq	BI	unaligned	gs://5aa919de-0aa0-43ec-9ec3-288481102b6d/tcga/GBM/RNA/RNA-Seq/BI/ILLUMINA/G17192.TCGA-06-0645-01A-01R-1849-01.2.tar.gz	daaa5624-8772-4002-a38c-9887bf53e1f1	7175	daaa5624.8772.4002.a38c.9887bf53e1f1	GBM	0,5886	NA	NaN	0,975	0.6886		TCGA-06-0645-01A	TCGA-06-0645	TCGA-06-0645-01	Primary	1	1:DECEASED	Glioblastoma Multiforme (GBM)	NaN	]0.5-0.75]
TCGA-08-0386-01A	TCGA-08-0386-01A	NT5E_25_low	1133.85	1133.85	TCGA-08-0386-01A	ENTPD1_mid	NA	167.612	NT5E_low;ENTPD1_mid	TCGA-08-0386-01	TCGA-08-0386-01A-01R-1849-01	GBM	6624763287	2013-12-16	Live	RNA-Seq	BI	unaligned	gs://5aa919de-0aa0-43ec-9ec3-288481102b6d/tcga/GBM/RNA/RNA-Seq/BI/ILLUMINA/G17204.TCGA-08-0386-01A-01R-1849-01.2.tar.gz	0a0a9418-db5f-4667-8d83-45a62a1d4744	7186	0a0a9418.db5f.4667.8d83.45a62a1d4744	GBM	0,9243	NA	NaN	0,975	0.8719		TCGA-08-0386-01A	TCGA-08-0386	TCGA-08-0386-01	Primary	1	1:DECEASED	Glioblastoma Multiforme (GBM)	NaN	]0.75-1]
TCGA-12-0821-01A	TCGA-12-0821-01A	NT5E_25_low	534.29	534.29	TCGA-12-0821-01A	ENTPD1_mid	NA	179.399	NT5E_low;ENTPD1_mid	TCGA-12-0821-01	TCGA-12-0821-01A-01R-1849-01	GBM	8215309057	2013-12-16	Live	RNA-Seq	BI	unaligned	gs://5aa919de-0aa0-43ec-9ec3-288481102b6d/tcga/GBM/RNA/RNA-Seq/BI/ILLUMINA/G17478.TCGA-12-0821-01A-01R-1849-01.2.tar.gz	56496736-40c4-4396-b5e4-f1fd84f62b3d	7219	56496736.40c4.4396.b5e4.f1fd84f62b3d	GBM	0,9161	0.9	NaN	0,975	0.9476		TCGA-12-0821-01A	TCGA-12-0821	TCGA-12-0821-01	Primary	1	1:DECEASED	Glioblastoma Multiforme (GBM)	]0.75-1]	]0.75-1]
TCGA-12-1597-01B	TCGA-12-1597-01B	NT5E_25_low	612.556	612.556	TCGA-12-1597-01B	ENTPD1_mid	NA	163.456	NT5E_low;ENTPD1_mid	TCGA-12-1597-01	TCGA-12-1597-01B-01R-1849-01	GBM	7383408607	2013-12-16	Live	RNA-Seq	BI	unaligned	gs://5aa919de-0aa0-43ec-9ec3-288481102b6d/tcga/GBM/RNA/RNA-Seq/BI/ILLUMINA/G17674.TCGA-12-1597-01B-01R-1849-01.2.tar.gz	46e2aa5c-1774-4db9-9e26-936871770e9d	7074	46e2aa5c.1774.4db9.9e26.936871770e9d	GBM	0,8831	NA	NaN	0,8	0.8438		TCGA-12-1597-01B	TCGA-12-1597	TCGA-12-1597-01	Primary	1	1:DECEASED	Glioblastoma Multiforme (GBM), Untreated	NaN	]0.75-1]
TCGA-12-3650-01A	TCGA-12-3650-01A	NT5E_25_low	725.648	725.648	TCGA-12-3650-01A	ENTPD1_mid	NA	185.509	NT5E_low;ENTPD1_mid	TCGA-12-3650-01	TCGA-12-3650-01A-01R-1849-01	GBM	5218317475	2013-12-16	Live	RNA-Seq	BI	unaligned	gs://5aa919de-0aa0-43ec-9ec3-288481102b6d/tcga/GBM/RNA/RNA-Seq/BI/ILLUMINA/G17633.TCGA-12-3650-01A-01R-1849-01.2.tar.gz	1f247e90-b073-4006-9c68-99dc8d1dbd16	7211	1f247e90.b073.4006.9c68.99dc8d1dbd16	GBM	0,8979	0.88	NaN	0,85	0.8719		TCGA-12-3650-01A	TCGA-12-3650	TCGA-12-3650-01	Primary	1	1:DECEASED	Glioblastoma Multiforme (GBM), Untreated	]0.75-1]	]0.75-1]
TCGA-14-2554-01A	TCGA-14-2554-01A	NT5E_25_low	1044.2	1044.2	TCGA-14-2554-01A	ENTPD1_mid	NA	111.182	NT5E_low;ENTPD1_mid	TCGA-14-2554-01	TCGA-14-2554-01A-01R-1850-01	GBM	6848812975	2013-12-16	Live	RNA-Seq	BI	unaligned	gs://5aa919de-0aa0-43ec-9ec3-288481102b6d/tcga/GBM/RNA/RNA-Seq/BI/ILLUMINA/G17494.TCGA-14-2554-01A-01R-1850-01.2.tar.gz	2e52bc09-1ac8-41ec-b0f0-31330bd4cf42	7231	2e52bc09.1ac8.41ec.b0f0.31330bd4cf42	GBM	0,7828	0.81	NaN	0,825	0.7913		TCGA-14-2554-01A	TCGA-14-2554	TCGA-14-2554-01	Primary	1	1:DECEASED	Glioblastoma Multiforme (GBM), Untreated	]0.75-1]	]0.75-1]
TCGA-19-2629-01A	TCGA-19-2629-01A	NT5E_25_low	833.918	833.918	TCGA-19-2629-01A	ENTPD1_mid	NA	112.038	NT5E_low;ENTPD1_mid	TCGA-19-2629-01	TCGA-19-2629-01A-01R-1850-01	GBM	8005247390	2013-12-16	Live	RNA-Seq	BI	unaligned	gs://5aa919de-0aa0-43ec-9ec3-288481102b6d/tcga/GBM/RNA/RNA-Seq/BI/ILLUMINA/G17640.TCGA-19-2629-01A-01R-1850-01.2.tar.gz	d0dc97b1-0dd1-40b0-89c5-f7cc748d8ecf	7089	d0dc97b1.0dd1.40b0.89c5.f7cc748d8ecf	GBM	0,8103	0.59	NaN	0,85	0.7529		TCGA-19-2629-01A	TCGA-19-2629	TCGA-19-2629-01	Primary	1	1:DECEASED	Glioblastoma Multiforme (GBM), Untreated	]0.5-0.75]	]0.75-1]
TCGA-26-5135-01A	TCGA-26-5135-01A	NT5E_25_low	903.735	903.735	TCGA-26-5135-01A	ENTPD1_mid	NA	147.245	NT5E_low;ENTPD1_mid	TCGA-26-5135-01	TCGA-26-5135-01A-01R-1850-01	GBM	6675807611	2013-12-16	Live	RNA-Seq	BI	unaligned	gs://5aa919de-0aa0-43ec-9ec3-288481102b6d/tcga/GBM/RNA/RNA-Seq/BI/ILLUMINA/G17673.TCGA-26-5135-01A-01R-1850-01.2.tar.gz	3f113f42-60ab-4b46-a4e5-70899f42f462	7073	3f113f42.60ab.4b46.a4e5.70899f42f462	GBM	0,8034	0.82	0,7238	0,775	0.8344		TCGA-26-5135-01A	TCGA-26-5135	TCGA-26-5135-01	Primary	1	1:DECEASED	Glioblastoma Multiforme (GBM), Untreated	]0.75-1]	]0.75-1]
TCGA-28-5213-01A	TCGA-28-5213-01A	NT5E_25_low	341.566	341.566	TCGA-28-5213-01A	ENTPD1_mid	NA	158.786	NT5E_low;ENTPD1_mid	TCGA-28-5213-01	TCGA-28-5213-01A-01R-1850-01	GBM	6218904024	2013-12-16	Live	RNA-Seq	BI	unaligned	gs://5aa919de-0aa0-43ec-9ec3-288481102b6d/tcga/GBM/RNA/RNA-Seq/BI/ILLUMINA/G17812.TCGA-28-5213-01A-01R-1850-01.4.tar.gz	14c96070-8778-459b-b7f7-94311e90e309	7117	14c96070.8778.459b.b7f7.94311e90e309	GBM	0,5614	0.49	0,5757	0,775	0.5819		TCGA-28-5213-01A	TCGA-28-5213	TCGA-28-5213-01	Primary	1	0:LIVING	Glioblastoma Multiforme (GBM), Untreated	]0.25-0.5]	]0.5-0.75]
TCGA-28-5218-01A	TCGA-28-5218-01A	NT5E_25_low	584.987	584.987	TCGA-28-5218-01A	ENTPD1_mid	NA	237.613	NT5E_low;ENTPD1_mid	TCGA-28-5218-01	TCGA-28-5218-01A-01R-1850-01	GBM	6032162997	2013-12-16	Live	RNA-Seq	BI	unaligned	gs://5aa919de-0aa0-43ec-9ec3-288481102b6d/tcga/GBM/RNA/RNA-Seq/BI/ILLUMINA/G17788.TCGA-28-5218-01A-01R-1850-01.4.tar.gz	db7b5149-a664-4c21-b12e-3fa5da0adbe4	7064	db7b5149.a664.4c21.b12e.3fa5da0adbe4	GBM	0,5645	0.6	0,6162	0,8	0.6578		TCGA-28-5218-01A	TCGA-28-5218	TCGA-28-5218-01	Primary	1	1:DECEASED	Glioblastoma Multiforme (GBM), Untreated	]0.5-0.75]	]0.5-0.75]
TCGA-32-1982-01A	TCGA-32-1982-01A	NT5E_25_low	346.626	346.626	TCGA-32-1982-01A	ENTPD1_mid	NA	89.1596	NT5E_low;ENTPD1_mid	TCGA-32-1982-01	TCGA-32-1982-01A-01R-1850-01	GBM	5895278059	2013-12-16	Live	RNA-Seq	BI	unaligned	gs://5aa919de-0aa0-43ec-9ec3-288481102b6d/tcga/GBM/RNA/RNA-Seq/BI/ILLUMINA/G17668.TCGA-32-1982-01A-01R-1850-01.2.tar.gz	5fc61377-0c2c-4d92-b774-3ceb495a2cb4	7069	5fc61377.0c2c.4d92.b774.3ceb495a2cb4	GBM	0,7178	0.58	NaN	0,925	0.7129		TCGA-32-1982-01A	TCGA-32-1982	TCGA-32-1982-01	Primary	1	1:DECEASED	Glioblastoma Multiforme (GBM), Untreated	]0.5-0.75]	]0.5-0.75]
TCGA-32-4213-01A	TCGA-32-4213-01A	NT5E_25_low	311.231	311.231	TCGA-32-4213-01A	ENTPD1_mid	NA	140.475	NT5E_low;ENTPD1_mid	TCGA-32-4213-01	TCGA-32-4213-01A-01R-1850-01	GBM	7088449439	2013-12-16	Live	RNA-Seq	BI	unaligned	gs://5aa919de-0aa0-43ec-9ec3-288481102b6d/tcga/GBM/RNA/RNA-Seq/BI/ILLUMINA/G17636.TCGA-32-4213-01A-01R-1850-01.2.tar.gz	1c101df4-779b-408a-8785-9294d359e000	7086	1c101df4.779b.408a.8785.9294d359e000	GBM	0,6569	0.69	NaN	0,725	0.6809		TCGA-32-4213-01A	TCGA-32-4213	TCGA-32-4213-01	Primary	1	0:LIVING	Glioblastoma Multiforme (GBM), Untreated	]0.5-0.75]	]0.5-0.75]
TCGA-14-0736-02A	TCGA-14-0736-02A	NT5E_25_low	309.691	309.691	TCGA-14-0736-02A	ENTPD1_mid	NA	150.114	NT5E_low;ENTPD1_mid	TCGA-14-0736-02	TCGA-14-0736-02A-01R-2005-01	GBM	4102832413	2013-12-16	Live	RNA-Seq	BI	unaligned	gs://5aa919de-0aa0-43ec-9ec3-288481102b6d/tcga/GBM/RNA/RNA-Seq/BI/ILLUMINA/G17467.TCGA-14-0736-02A-01R-2005-01.2.tar.gz	9579bb44-a931-46a9-ad86-784479904719	7121	9579bb44.a931.46a9.ad86.784479904719	GBM	0,675	NA	0,6447	0,85	0.7314		TCGA-14-0736-02A	NA	NA	Recurrence	NA	NA	NA	NaN	]0.5-0.75]
TCGA-02-0047-01A	TCGA-02-0047-01A	NT5E_mid	NA	1589.92	TCGA-02-0047-01A	ENTPD1_25_high	272.876	272.876	NT5E_mid;ENTPD1_high	TCGA-02-0047-01	TCGA-02-0047-01A-01R-1849-01	GBM	6050737562	2013-12-16	Live	RNA-Seq	BI	unaligned	gs://5aa919de-0aa0-43ec-9ec3-288481102b6d/tcga/GBM/RNA/RNA-Seq/BI/ILLUMINA/G17188.TCGA-02-0047-01A-01R-1849-01.2.tar.gz	fb47df4a-b9a7-46c6-9e8d-247c00057185	7171	fb47df4a.b9a7.46c6.9e8d.247c00057185	GBM	0,7648	0.7	NaN	0,925	0.8266		TCGA-02-0047-01A	TCGA-02-0047	TCGA-02-0047-01	Primary	1	1:DECEASED	Glioblastoma Multiforme (GBM)	]0.5-0.75]	]0.75-1]
TCGA-06-0129-01A	TCGA-06-0129-01A	NT5E_mid	NA	1305.92	TCGA-06-0129-01A	ENTPD1_25_high	298.462	298.462	NT5E_mid;ENTPD1_high	TCGA-06-0129-01	TCGA-06-0129-01A-01R-1849-01	GBM	7939807165	2013-12-16	Live	RNA-Seq	BI	unaligned	gs://5aa919de-0aa0-43ec-9ec3-288481102b6d/tcga/GBM/RNA/RNA-Seq/BI/ILLUMINA/G17212.TCGA-06-0129-01A-01R-1849-01.2.tar.gz	dcb7810d-ce9b-4904-8446-f1225f93a0ba	7150	dcb7810d.ce9b.4904.8446.f1225f93a0ba	GBM	0,8279	0.86	NaN	0,975	0.9476		TCGA-06-0129-01A	TCGA-06-0129	TCGA-06-0129-01	Primary	1	1:DECEASED	Glioblastoma Multiforme (GBM)	]0.75-1]	]0.75-1]
TCGA-06-0158-01A	TCGA-06-0158-01A	NT5E_mid	NA	2804.85	TCGA-06-0158-01A	ENTPD1_25_high	353.058	353.058	NT5E_mid;ENTPD1_high	TCGA-06-0158-01	TCGA-06-0158-01A-01R-1849-01	GBM	7698276333	2013-12-16	Live	RNA-Seq	BI	unaligned	gs://5aa919de-0aa0-43ec-9ec3-288481102b6d/tcga/GBM/RNA/RNA-Seq/BI/ILLUMINA/G17219.TCGA-06-0158-01A-01R-1849-01.2.tar.gz	f5c93bb0-b106-4e17-9f02-49a71d7c5ba8	7156	f5c93bb0.b106.4e17.9f02.49a71d7c5ba8	GBM	0,8152	0.79	NaN	0,975	0.7596		TCGA-06-0158-01A	TCGA-06-0158	TCGA-06-0158-01	Primary	1	1:DECEASED	Glioblastoma Multiforme (GBM)	]0.75-1]	]0.75-1]
TCGA-06-0211-01A	TCGA-06-0211-01A	NT5E_mid	NA	2020.03	TCGA-06-0211-01A	ENTPD1_25_high	391.074	391.074	NT5E_mid;ENTPD1_high	TCGA-06-0211-01	TCGA-06-0211-01A-01R-1849-01	GBM	6873130000	2013-12-16	Live	RNA-Seq	BI	unaligned	gs://5aa919de-0aa0-43ec-9ec3-288481102b6d/tcga/GBM/RNA/RNA-Seq/BI/ILLUMINA/G17191.TCGA-06-0211-01A-01R-1849-01.2.tar.gz	f63cd04d-d0f2-4988-a955-e3b95e933227	7174	f63cd04d.d0f2.4988.a955.e3b95e933227	GBM	NaN	NA	NaN	0,95	NA		TCGA-06-0211-01A	TCGA-06-0211	TCGA-06-0211-01	Primary	2	1:DECEASED	Glioblastoma Multiforme (GBM)	NaN	NaN
TCGA-06-0211-01B	TCGA-06-0211-01B	NT5E_mid	NA	3316.89	TCGA-06-0211-01B	ENTPD1_25_high	338.604	338.604	NT5E_mid;ENTPD1_high	TCGA-06-0211-01	TCGA-06-0211-01B-01R-1849-01	GBM	7439632486	2013-12-16	Live	RNA-Seq	BI	unaligned	gs://5aa919de-0aa0-43ec-9ec3-288481102b6d/tcga/GBM/RNA/RNA-Seq/BI/ILLUMINA/G17197.TCGA-06-0211-01B-01R-1849-01.2.tar.gz	73626f31-d460-41ba-a847-d3f37ab015d8	7180	73626f31.d460.41ba.a847.d3f37ab015d8	GBM	0,8958	0.86	NaN	0,925	0.9236		TCGA-06-0211-01B	TCGA-06-0211	TCGA-06-0211-01	Primary	2	1:DECEASED	Glioblastoma Multiforme (GBM)	]0.75-1]	]0.75-1]
TCGA-06-2558-01A	TCGA-06-2558-01A	NT5E_mid	NA	2741.95	TCGA-06-2558-01A	ENTPD1_25_high	550.404	550.404	NT5E_mid;ENTPD1_high	TCGA-06-2558-01	TCGA-06-2558-01A-01R-1849-01	GBM	6646120841	2013-12-16	Live	RNA-Seq	BI	unaligned	gs://5aa919de-0aa0-43ec-9ec3-288481102b6d/tcga/GBM/RNA/RNA-Seq/BI/ILLUMINA/G17475.TCGA-06-2558-01A-01R-1849-01.2.tar.gz	03ea882b-fd10-4f19-8760-e32c763d31da	7216	03ea882b.fd10.4f19.8760.e32c763d31da	GBM	0,8404	0.82	NaN	0,8	0.7937		TCGA-06-2558-01A	TCGA-06-2558	TCGA-06-2558-01	Primary	1	1:DECEASED	Glioblastoma Multiforme (GBM), Untreated	]0.75-1]	]0.75-1]
TCGA-06-2559-01A	TCGA-06-2559-01A	NT5E_mid	NA	1530.44	TCGA-06-2559-01A	ENTPD1_25_high	470.597	470.597	NT5E_mid;ENTPD1_high	TCGA-06-2559-01	TCGA-06-2559-01A-01R-1849-01	GBM	6163505753	2013-12-16	Live	RNA-Seq	BI	unaligned	gs://5aa919de-0aa0-43ec-9ec3-288481102b6d/tcga/GBM/RNA/RNA-Seq/BI/ILLUMINA/G17481.TCGA-06-2559-01A-01R-1849-01.2.tar.gz	19c84515-7f0d-4cb8-a5c1-3ead64e53351	7221	19c84515.7f0d.4cb8.a5c1.3ead64e53351	GBM	0,8675	0.9	NaN	0,85	0.8305		TCGA-06-2559-01A	TCGA-06-2559	TCGA-06-2559-01	Primary	1	1:DECEASED	Glioblastoma Multiforme (GBM), Untreated	]0.75-1]	]0.75-1]
TCGA-06-2561-01A	TCGA-06-2561-01A	NT5E_mid	NA	2126.73	TCGA-06-2561-01A	ENTPD1_25_high	352.063	352.063	NT5E_mid;ENTPD1_high	TCGA-06-2561-01	TCGA-06-2561-01A-02R-1849-01	GBM	6322900581	2013-12-16	Live	RNA-Seq	BI	unaligned	gs://5aa919de-0aa0-43ec-9ec3-288481102b6d/tcga/GBM/RNA/RNA-Seq/BI/ILLUMINA/G17487.TCGA-06-2561-01A-02R-1849-01.2.tar.gz	8d2aa854-110d-4b61-91da-3e1a30e7f96b	7225	8d2aa854.110d.4b61.91da.3e1a30e7f96b	GBM	0,7704	0.64	NaN	0,8	0.7697		TCGA-06-2561-01A	TCGA-06-2561	TCGA-06-2561-01	Primary	1	1:DECEASED	Glioblastoma Multiforme (GBM), Untreated	]0.5-0.75]	]0.75-1]
TCGA-06-2565-01A	TCGA-06-2565-01A	NT5E_mid	NA	2722.75	TCGA-06-2565-01A	ENTPD1_25_high	399.375	399.375	NT5E_mid;ENTPD1_high	TCGA-06-2565-01	TCGA-06-2565-01A-01R-1849-01	GBM	7043179306	2013-12-16	Live	RNA-Seq	BI	unaligned	gs://5aa919de-0aa0-43ec-9ec3-288481102b6d/tcga/GBM/RNA/RNA-Seq/BI/ILLUMINA/G17511.TCGA-06-2565-01A-01R-1849-01.2.tar.gz	d01b3c0c-7826-49be-b7d2-3bf404c85e73	7208	d01b3c0c.7826.49be.b7d2.3bf404c85e73	GBM	0,8901	0.91	NaN	0,85	0.8613		TCGA-06-2565-01A	TCGA-06-2565	TCGA-06-2565-01	Primary	1	1:DECEASED	Glioblastoma Multiforme (GBM), Untreated	]0.75-1]	]0.75-1]
TCGA-06-5410-01A	TCGA-06-5410-01A	NT5E_mid	NA	2244.12	TCGA-06-5410-01A	ENTPD1_25_high	512.55	512.55	NT5E_mid;ENTPD1_high	TCGA-06-5410-01	TCGA-06-5410-01A-01R-1849-01	GBM	7938134391	2013-12-16	Live	RNA-Seq	BI	unaligned	gs://5aa919de-0aa0-43ec-9ec3-288481102b6d/tcga/GBM/RNA/RNA-Seq/BI/ILLUMINA/G17809.TCGA-06-5410-01A-01R-1849-01.4.tar.gz	d2c579f9-9935-4367-8d16-c2f34d50ce37	7146	d2c579f9.9935.4367.8d16.c2f34d50ce37	GBM	0,465	NA	0,4085	0,75	0.3396		TCGA-06-5410-01A	TCGA-06-5410	TCGA-06-5410-01	Primary	1	1:DECEASED	Glioblastoma Multiforme (GBM), Untreated	NaN	]0.25-0.5]
TCGA-06-5411-01A	TCGA-06-5411-01A	NT5E_mid	NA	1204.75	TCGA-06-5411-01A	ENTPD1_25_high	331.683	331.683	NT5E_mid;ENTPD1_high	TCGA-06-5411-01	TCGA-06-5411-01A-01R-1849-01	GBM	7906311831	2013-12-16	Live	RNA-Seq	BI	unaligned	gs://5aa919de-0aa0-43ec-9ec3-288481102b6d/tcga/GBM/RNA/RNA-Seq/BI/ILLUMINA/G17814.TCGA-06-5411-01A-01R-1849-01.4.tar.gz	6dcda4f1-0910-4e80-80b1-4357c55519e8	7108	6dcda4f1.0910.4e80.80b1.4357c55519e8	GBM	0,8536	0.64	0,7418	0,725	0.7505		TCGA-06-5411-01A	TCGA-06-5411	TCGA-06-5411-01	Primary	1	1:DECEASED	Glioblastoma Multiforme (GBM), Untreated	]0.5-0.75]	]0.75-1]
TCGA-06-5413-01A	TCGA-06-5413-01A	NT5E_mid	NA	1142.19	TCGA-06-5413-01A	ENTPD1_25_high	449.055	449.055	NT5E_mid;ENTPD1_high	TCGA-06-5413-01	TCGA-06-5413-01A-01R-1849-01	GBM	7072530070	2013-12-16	Live	RNA-Seq	BI	unaligned	gs://5aa919de-0aa0-43ec-9ec3-288481102b6d/tcga/GBM/RNA/RNA-Seq/BI/ILLUMINA/G17785.TCGA-06-5413-01A-01R-1849-01.4.tar.gz	042d7e23-9230-4b5f-8e4c-74652367b435	7081	042d7e23.9230.4b5f.8e4c.74652367b435	GBM	0,7375	0.74	0,7435	0,85	0.7847		TCGA-06-5413-01A	TCGA-06-5413	TCGA-06-5413-01	Primary	1	0:LIVING	Glioblastoma Multiforme (GBM), Untreated	]0.5-0.75]	]0.75-1]
TCGA-06-5856-01A	TCGA-06-5856-01A	NT5E_mid	NA	2886.42	TCGA-06-5856-01A	ENTPD1_25_high	325.602	325.602	NT5E_mid;ENTPD1_high	TCGA-06-5856-01	TCGA-06-5856-01A-01R-1849-01	GBM	7137449528	2013-12-16	Live	RNA-Seq	BI	unaligned	gs://5aa919de-0aa0-43ec-9ec3-288481102b6d/tcga/GBM/RNA/RNA-Seq/BI/ILLUMINA/G17790.TCGA-06-5856-01A-01R-1849-01.4.tar.gz	724aa429-8dd2-413e-9a5f-be4cfab201b1	7128	724aa429.8dd2.413e.9a5f.be4cfab201b1	GBM	0,8253	0.76	0,8303	0,85	0.8356		TCGA-06-5856-01A	TCGA-06-5856	TCGA-06-5856-01	Primary	1	1:DECEASED	Glioblastoma Multiforme (GBM), Untreated	]0.75-1]	]0.75-1]
TCGA-14-0781-01B	TCGA-14-0781-01B	NT5E_mid	NA	4053.53	TCGA-14-0781-01B	ENTPD1_25_high	328.445	328.445	NT5E_mid;ENTPD1_high	TCGA-14-0781-01	TCGA-14-0781-01B-01R-1849-01	GBM	8172519284	2013-12-16	Live	RNA-Seq	BI	unaligned	gs://5aa919de-0aa0-43ec-9ec3-288481102b6d/tcga/GBM/RNA/RNA-Seq/BI/ILLUMINA/G17805.TCGA-14-0781-01B-01R-1849-01.4.tar.gz	7189c218-6bb3-4aff-8290-25fcd17a2e62	7142	7189c218.6bb3.4aff.8290.25fcd17a2e62	GBM	0,7023	0.22	0,4074	1	0.4889		TCGA-14-0781-01B	TCGA-14-0781	TCGA-14-0781-01	Primary	1	1:DECEASED	Glioblastoma Multiforme (GBM)	[0;0.25]	]0.25-0.5]
TCGA-15-1444-01A	TCGA-15-1444-01A	NT5E_mid	NA	1955.47	TCGA-15-1444-01A	ENTPD1_25_high	495.347	495.347	NT5E_mid;ENTPD1_high	TCGA-15-1444-01	TCGA-15-1444-01A-02R-1850-01	GBM	8176662421	2013-12-16	Live	RNA-Seq	BI	unaligned	gs://5aa919de-0aa0-43ec-9ec3-288481102b6d/tcga/GBM/RNA/RNA-Seq/BI/ILLUMINA/G17810.TCGA-15-1444-01A-02R-1850-01.4.tar.gz	ee214bc6-3897-4a75-8ec2-6a4e44a55ec4	7147	ee214bc6.3897.4a75.8ec2.6a4e44a55ec4	GBM	0,7891	0.62	0,804	0,4	0.7374		TCGA-15-1444-01A	TCGA-15-1444	TCGA-15-1444-01	Primary	1	1:DECEASED	Glioblastoma Multiforme (GBM)	]0.5-0.75]	]0.5-0.75]
TCGA-16-1045-01B	TCGA-16-1045-01B	NT5E_mid	NA	1209.13	TCGA-16-1045-01B	ENTPD1_25_high	472.018	472.018	NT5E_mid;ENTPD1_high	TCGA-16-1045-01	TCGA-16-1045-01B-01R-1850-01	GBM	5904755492	2013-12-16	Live	RNA-Seq	BI	unaligned	gs://5aa919de-0aa0-43ec-9ec3-288481102b6d/tcga/GBM/RNA/RNA-Seq/BI/ILLUMINA/G17491.TCGA-16-1045-01B-01R-1850-01.2.tar.gz	a1dde794-445d-43d5-9b22-c159e9151714	7229	a1dde794.445d.43d5.9b22.c159e9151714	GBM	0,6134	0.65	NaN	0,95	0.7792		TCGA-16-1045-01B	TCGA-16-1045	TCGA-16-1045-01	Primary	1	1:DECEASED	Glioblastoma Multiforme (GBM), Untreated	]0.5-0.75]	]0.75-1]
TCGA-27-2523-01A	TCGA-27-2523-01A	NT5E_mid	NA	3701.21	TCGA-27-2523-01A	ENTPD1_25_high	264.265	264.265	NT5E_mid;ENTPD1_high	TCGA-27-2523-01	TCGA-27-2523-01A-01R-1850-01	GBM	6850833438	2013-12-16	Live	RNA-Seq	BI	unaligned	gs://5aa919de-0aa0-43ec-9ec3-288481102b6d/tcga/GBM/RNA/RNA-Seq/BI/ILLUMINA/G17483.TCGA-27-2523-01A-01R-1850-01.2.tar.gz	52918733-0b2d-462b-8784-70bd148d9ffe	7232	52918733.0b2d.462b.8784.70bd148d9ffe	GBM	0,9331	0.92	NaN	0,85	0.9196		TCGA-27-2523-01A	TCGA-27-2523	TCGA-27-2523-01	Primary	1	1:DECEASED	Glioblastoma Multiforme (GBM), Untreated	]0.75-1]	]0.75-1]
TCGA-27-2528-01A	TCGA-27-2528-01A	NT5E_mid	NA	1447.28	TCGA-27-2528-01A	ENTPD1_25_high	401.572	401.572	NT5E_mid;ENTPD1_high	TCGA-27-2528-01	TCGA-27-2528-01A-01R-1850-01	GBM	6585527670	2013-12-16	Live	RNA-Seq	BI	unaligned	gs://5aa919de-0aa0-43ec-9ec3-288481102b6d/tcga/GBM/RNA/RNA-Seq/BI/ILLUMINA/G17501.TCGA-27-2528-01A-01R-1850-01.2.tar.gz	ed951674-e5be-421d-a978-df88c4e79e55	7198	ed951674.e5be.421d.a978.df88c4e79e55	GBM	0,9099	0.76	NaN	0,825	0.8835		TCGA-27-2528-01A	TCGA-27-2528	TCGA-27-2528-01	Primary	1	1:DECEASED	Glioblastoma Multiforme (GBM), Untreated	]0.75-1]	]0.75-1]
TCGA-28-2513-01A	TCGA-28-2513-01A	NT5E_mid	NA	2429.62	TCGA-28-2513-01A	ENTPD1_25_high	311.092	311.092	NT5E_mid;ENTPD1_high	TCGA-28-2513-01	TCGA-28-2513-01A-01R-1850-01	GBM	6917253533	2013-12-16	Live	RNA-Seq	BI	unaligned	gs://5aa919de-0aa0-43ec-9ec3-288481102b6d/tcga/GBM/RNA/RNA-Seq/BI/ILLUMINA/G17650.TCGA-28-2513-01A-01R-1850-01.2.tar.gz	105dc311-c990-475c-b223-59decb99f6a8	7097	105dc311.c990.475c.b223.59decb99f6a8	GBM	0,6416	0.33	NaN	0,8	0.5238		TCGA-28-2513-01A	TCGA-28-2513	TCGA-28-2513-01	Primary	1	0:LIVING	Glioblastoma Multiforme (GBM), Untreated	]0.25-0.5]	]0.5-0.75]
TCGA-28-2514-01A	TCGA-28-2514-01A	NT5E_mid	NA	1271.31	TCGA-28-2514-01A	ENTPD1_25_high	272.361	272.361	NT5E_mid;ENTPD1_high	TCGA-28-2514-01	TCGA-28-2514-01A-02R-1850-01	GBM	7843692419	2013-12-16	Live	RNA-Seq	BI	unaligned	gs://5aa919de-0aa0-43ec-9ec3-288481102b6d/tcga/GBM/RNA/RNA-Seq/BI/ILLUMINA/G17656.TCGA-28-2514-01A-02R-1850-01.2.tar.gz	60662edb-8dae-4a4b-93b8-26b3a0bfdf35	7102	60662edb.8dae.4a4b.93b8.26b3a0bfdf35	GBM	0,9072	0.88	NaN	0,8	0.8845		TCGA-28-2514-01A	TCGA-28-2514	TCGA-28-2514-01	Primary	1	0:LIVING	Glioblastoma Multiforme (GBM), Untreated	]0.75-1]	]0.75-1]
TCGA-28-5215-01A	TCGA-28-5215-01A	NT5E_mid	NA	2370.57	TCGA-28-5215-01A	ENTPD1_25_high	300.996	300.996	NT5E_mid;ENTPD1_high	TCGA-28-5215-01	TCGA-28-5215-01A-01R-1850-01	GBM	8076920450	2013-12-16	Live	RNA-Seq	BI	unaligned	gs://5aa919de-0aa0-43ec-9ec3-288481102b6d/tcga/GBM/RNA/RNA-Seq/BI/ILLUMINA/G17816.TCGA-28-5215-01A-01R-1850-01.4.tar.gz	62113910-3ffd-46ca-a124-da2996c54857	7110	62113910.3ffd.46ca.a124.da2996c54857	GBM	0,7526	0.77	0,689	0,8	0.7838		TCGA-28-5215-01A	TCGA-28-5215	TCGA-28-5215-01	Primary	1	1:DECEASED	Glioblastoma Multiforme (GBM), Untreated	]0.75-1]	]0.75-1]
TCGA-32-1980-01A	TCGA-32-1980-01A	NT5E_mid	NA	1416.21	TCGA-32-1980-01A	ENTPD1_25_high	254.388	254.388	NT5E_mid;ENTPD1_high	TCGA-32-1980-01	TCGA-32-1980-01A-01R-1850-01	GBM	6974261389	2013-12-16	Live	RNA-Seq	BI	unaligned	gs://5aa919de-0aa0-43ec-9ec3-288481102b6d/tcga/GBM/RNA/RNA-Seq/BI/ILLUMINA/G17791.TCGA-32-1980-01A-01R-1850-01.4.tar.gz	ac45f431-79e5-4d26-96cc-7410fdd149dc	7129	ac45f431.79e5.4d26.96cc.7410fdd149dc	GBM	0,7042	NA	0,7362	0,3	0.6089		TCGA-32-1980-01A	TCGA-32-1980	TCGA-32-1980-01	Primary	1	1:DECEASED	Glioblastoma Multiforme (GBM), Untreated	NaN	]0.5-0.75]
TCGA-06-0171-02A	TCGA-06-0171-02A	NT5E_mid	NA	2536.08	TCGA-06-0171-02A	ENTPD1_25_high	285.165	285.165	NT5E_mid;ENTPD1_high	TCGA-06-0171-02	TCGA-06-0171-02A-11R-2005-01	GBM	7267193839	2013-12-16	Live	RNA-Seq	BI	unaligned	gs://5aa919de-0aa0-43ec-9ec3-288481102b6d/tcga/GBM/RNA/RNA-Seq/BI/ILLUMINA/G17231.TCGA-06-0171-02A-11R-2005-01.2.tar.gz	de2bc0e8-bf7d-4196-93a1-20e1fecaf66a	7119	de2bc0e8.bf7d.4196.93a1.20e1fecaf66a	GBM	0,3909	NA	0,5217	0,6	0.328		TCGA-06-0171-02A	TCGA-06-0171	TCGA-06-0171-02	Recurrence	2	1:DECEASED	Glioblastoma Multiforme (GBM)	NaN	]0.25-0.5]
TCGA-06-0210-02A	TCGA-06-0210-02A	NT5E_mid	NA	2282.05	TCGA-06-0210-02A	ENTPD1_25_high	413.469	413.469	NT5E_mid;ENTPD1_high	TCGA-06-0210-02	TCGA-06-0210-02A-01R-2005-01	GBM	7139955779	2013-12-16	Live	RNA-Seq	BI	unaligned	gs://5aa919de-0aa0-43ec-9ec3-288481102b6d/tcga/GBM/RNA/RNA-Seq/BI/ILLUMINA/G17232.TCGA-06-0210-02A-01R-2005-01.2.tar.gz	f1792077-d481-45d7-bb9f-73718327e39a	7120	f1792077.d481.45d7.bb9f.73718327e39a	GBM	0,6542	NA	0,657	NaN	NA		TCGA-06-0210-02A	TCGA-06-0210	TCGA-06-0210-02	Recurrence	2	1:DECEASED	Glioblastoma Multiforme (GBM)	NaN	NaN
TCGA-06-0141-01A	TCGA-06-0141-01A	NT5E_mid	NA	2262.9	TCGA-06-0141-01A	ENTPD1_25_low	63.929	63.929	NT5E_mid;ENTPD1_low	TCGA-06-0141-01	TCGA-06-0141-01A-01R-1849-01	GBM	7859574913	2013-12-16	Live	RNA-Seq	BI	unaligned	gs://5aa919de-0aa0-43ec-9ec3-288481102b6d/tcga/GBM/RNA/RNA-Seq/BI/ILLUMINA/G17230.TCGA-06-0141-01A-01R-1849-01.2.tar.gz	cc8c223c-5dde-450b-8889-7f76eae583a0	7165	cc8c223c.5dde.450b.8889.7f76eae583a0	GBM	0,626	NA	NaN	0,9	0.647		TCGA-06-0141-01A	TCGA-06-0141	TCGA-06-0141-01	Primary	1	1:DECEASED	Glioblastoma Multiforme (GBM)	NaN	]0.5-0.75]
TCGA-06-0743-01A	TCGA-06-0743-01A	NT5E_mid	NA	1611.35	TCGA-06-0743-01A	ENTPD1_25_low	31.7655	31.7655	NT5E_mid;ENTPD1_low	TCGA-06-0743-01	TCGA-06-0743-01A-01R-1849-01	GBM	6611578305	2013-12-16	Live	RNA-Seq	BI	unaligned	gs://5aa919de-0aa0-43ec-9ec3-288481102b6d/tcga/GBM/RNA/RNA-Seq/BI/ILLUMINA/G17193.TCGA-06-0743-01A-01R-1849-01.2.tar.gz	645fc534-0e0d-4c33-9606-d08c51fd1e31	7176	645fc534.0e0d.4c33.9606.d08c51fd1e31	GBM	0,8568	0.85	NaN	1	0.8161		TCGA-06-0743-01A	TCGA-06-0743	TCGA-06-0743-01	Primary	1	1:DECEASED	Glioblastoma Multiforme (GBM)	]0.75-1]	]0.75-1]
TCGA-06-0878-01A	TCGA-06-0878-01A	NT5E_mid	NA	1545.6	TCGA-06-0878-01A	ENTPD1_25_low	70.4222	70.4222	NT5E_mid;ENTPD1_low	TCGA-06-0878-01	TCGA-06-0878-01A-01R-1849-01	GBM	6350555020	2013-12-16	Live	RNA-Seq	BI	unaligned	gs://5aa919de-0aa0-43ec-9ec3-288481102b6d/tcga/GBM/RNA/RNA-Seq/BI/ILLUMINA/G17466.TCGA-06-0878-01A-01R-1849-01.2.tar.gz	89061ad3-cd70-43c6-836d-c516b10cd4e0	7168	89061ad3.cd70.43c6.836d.c516b10cd4e0	GBM	0,7608	0.76	NaN	0,95	0.8835		TCGA-06-0878-01A	TCGA-06-0878	TCGA-06-0878-01	Primary	1	0:LIVING	Glioblastoma Multiforme (GBM)	]0.75-1]	]0.75-1]
TCGA-06-5416-01A	TCGA-06-5416-01A	NT5E_mid	NA	3939.96	TCGA-06-5416-01A	ENTPD1_25_low	41.2794	41.2794	NT5E_mid;ENTPD1_low	TCGA-06-5416-01	TCGA-06-5416-01A-01R-1849-01	GBM	6644103836	2013-12-16	Live	RNA-Seq	BI	unaligned	gs://5aa919de-0aa0-43ec-9ec3-288481102b6d/tcga/GBM/RNA/RNA-Seq/BI/ILLUMINA/G17672.TCGA-06-5416-01A-01R-1849-01.2.tar.gz	dfbe5a79-1a54-4b05-b41b-727313550540	7072	dfbe5a79.1a54.4b05.b41b.727313550540	GBM	0,9684	0.79	0,6028	0,85	0.8405		TCGA-06-5416-01A	TCGA-06-5416	TCGA-06-5416-01	Primary	1	0:LIVING	Glioblastoma Multiforme (GBM), Untreated	]0.75-1]	]0.75-1]
TCGA-12-0618-01A	TCGA-12-0618-01A	NT5E_mid	NA	2261.58	TCGA-12-0618-01A	ENTPD1_25_low	70.4999	70.4999	NT5E_mid;ENTPD1_low	TCGA-12-0618-01	TCGA-12-0618-01A-01R-1849-01	GBM	8045150359	2013-12-16	Live	RNA-Seq	BI	unaligned	gs://5aa919de-0aa0-43ec-9ec3-288481102b6d/tcga/GBM/RNA/RNA-Seq/BI/ILLUMINA/G17216.TCGA-12-0618-01A-01R-1849-01.2.tar.gz	dc248cff-cf57-4679-88a8-17d96455dc1c	7153	dc248cff.cf57.4679.88a8.17d96455dc1c	GBM	0,9509	0.96	NaN	1	0.9439		TCGA-12-0618-01A	TCGA-12-0618	TCGA-12-0618-01	Primary	1	1:DECEASED	Glioblastoma Multiforme (GBM)	]0.75-1]	]0.75-1]
TCGA-15-0742-01A	TCGA-15-0742-01A	NT5E_mid	NA	1159.28	TCGA-15-0742-01A	ENTPD1_25_low	26.2436	26.2436	NT5E_mid;ENTPD1_low	TCGA-15-0742-01	TCGA-15-0742-01A-01R-1850-01	GBM	6292184541	2013-12-16	Live	RNA-Seq	BI	unaligned	gs://5aa919de-0aa0-43ec-9ec3-288481102b6d/tcga/GBM/RNA/RNA-Seq/BI/ILLUMINA/G17229.TCGA-15-0742-01A-01R-1850-01.2.tar.gz	81b45e85-3542-4cb0-952a-e267bf41c497	7164	81b45e85.3542.4cb0.952a.e267bf41c497	GBM	0,9389	0.92	NaN	0,95	0.9275		TCGA-15-0742-01A	TCGA-15-0742	TCGA-15-0742-01	Primary	1	1:DECEASED	Glioblastoma Multiforme (GBM)	]0.75-1]	]0.75-1]
TCGA-16-0846-01A	TCGA-16-0846-01A	NT5E_mid	NA	3036.54	TCGA-16-0846-01A	ENTPD1_25_low	29.1389	29.1389	NT5E_mid;ENTPD1_low	TCGA-16-0846-01	TCGA-16-0846-01A-01R-1850-01	GBM	6292599471	2013-12-16	Live	RNA-Seq	BI	unaligned	gs://5aa919de-0aa0-43ec-9ec3-288481102b6d/tcga/GBM/RNA/RNA-Seq/BI/ILLUMINA/G17508.TCGA-16-0846-01A-01R-1850-01.2.tar.gz	dee94ed3-799e-443b-92f1-acd0cc1bfcb5	7205	dee94ed3.799e.443b.92f1.acd0cc1bfcb5	GBM	0,7953	0.64	NaN	0,85	0.7697		TCGA-16-0846-01A	TCGA-16-0846	TCGA-16-0846-01	Primary	1	1:DECEASED	Glioblastoma Multiforme (GBM)	]0.5-0.75]	]0.75-1]
TCGA-19-2620-01A	TCGA-19-2620-01A	NT5E_mid	NA	1916.79	TCGA-19-2620-01A	ENTPD1_25_low	34.6685	34.6685	NT5E_mid;ENTPD1_low	TCGA-19-2620-01	TCGA-19-2620-01A-01R-1850-01	GBM	6066291902	2013-12-16	Live	RNA-Seq	BI	unaligned	gs://5aa919de-0aa0-43ec-9ec3-288481102b6d/tcga/GBM/RNA/RNA-Seq/BI/ILLUMINA/G17669.TCGA-19-2620-01A-01R-1850-01.2.tar.gz	88f0b526-1ff9-4439-ad3e-82c5d6aab951	7070	88f0b526.1ff9.4439.ad3e.82c5d6aab951	GBM	0,867	0.68	NaN	0,8	0.8299		TCGA-19-2620-01A	TCGA-19-2620	TCGA-19-2620-01	Primary	1	1:DECEASED	Glioblastoma Multiforme (GBM), Untreated	]0.5-0.75]	]0.75-1]
TCGA-19-2624-01A	TCGA-19-2624-01A	NT5E_mid	NA	2042.91	TCGA-19-2624-01A	ENTPD1_25_low	41.5884	41.5884	NT5E_mid;ENTPD1_low	TCGA-19-2624-01	TCGA-19-2624-01A-01R-1850-01	GBM	8378869462	2013-12-16	Live	RNA-Seq	BI	unaligned	gs://5aa919de-0aa0-43ec-9ec3-288481102b6d/tcga/GBM/RNA/RNA-Seq/BI/ILLUMINA/G17675.TCGA-19-2624-01A-01R-1850-01.2.tar.gz	0fa2b935-99e8-4466-a86e-9bbb1e3657f3	7075	0fa2b935.99e8.4466.a86e.9bbb1e3657f3	GBM	0,9757	0.94	NaN	0,85	0.9775		TCGA-19-2624-01A	TCGA-19-2624	TCGA-19-2624-01	Primary	1	1:DECEASED	Glioblastoma Multiforme (GBM), Untreated	]0.75-1]	]0.75-1]
TCGA-26-5133-01A	TCGA-26-5133-01A	NT5E_mid	NA	1618.82	TCGA-26-5133-01A	ENTPD1_25_low	76.9182	76.9182	NT5E_mid;ENTPD1_low	TCGA-26-5133-01	TCGA-26-5133-01A-01R-1850-01	GBM	6810454105	2013-12-16	Live	RNA-Seq	BI	unaligned	gs://5aa919de-0aa0-43ec-9ec3-288481102b6d/tcga/GBM/RNA/RNA-Seq/BI/ILLUMINA/G17661.TCGA-26-5133-01A-01R-1850-01.2.tar.gz	bb695ece-231c-4c24-b67e-da9c62322c5d	7096	bb695ece.231c.4c24.b67e.da9c62322c5d	GBM	0,9418	0.88	0,871	0,75	0.9284		TCGA-26-5133-01A	TCGA-26-5133	TCGA-26-5133-01	Primary	1	0:LIVING	Glioblastoma Multiforme (GBM), Untreated	]0.75-1]	]0.75-1]
TCGA-28-5216-01A	TCGA-28-5216-01A	NT5E_mid	NA	1671.52	TCGA-28-5216-01A	ENTPD1_25_low	52.1616	52.1616	NT5E_mid;ENTPD1_low	TCGA-28-5216-01	TCGA-28-5216-01A-01R-1850-01	GBM	5516490836	2013-12-16	Live	RNA-Seq	BI	unaligned	gs://5aa919de-0aa0-43ec-9ec3-288481102b6d/tcga/GBM/RNA/RNA-Seq/BI/ILLUMINA/G17783.TCGA-28-5216-01A-01R-1850-01.4.tar.gz	7147224f-a158-4d39-a87d-91c35e0d30fc	7079	7147224f.a158.4d39.a87d.91c35e0d30fc	GBM	0,8426	NA	0,6857	0,775	0.7311		TCGA-28-5216-01A	TCGA-28-5216	TCGA-28-5216-01	Primary	1	0:LIVING	Glioblastoma Multiforme (GBM), Untreated	NaN	]0.5-0.75]
TCGA-41-2572-01A	TCGA-41-2572-01A	NT5E_mid	NA	1543.97	TCGA-41-2572-01A	ENTPD1_25_low	57.2229	57.2229	NT5E_mid;ENTPD1_low	TCGA-41-2572-01	TCGA-41-2572-01A-01R-1850-01	GBM	7375758951	2013-12-16	Live	RNA-Seq	BI	unaligned	gs://5aa919de-0aa0-43ec-9ec3-288481102b6d/tcga/GBM/RNA/RNA-Seq/BI/ILLUMINA/G17642.TCGA-41-2572-01A-01R-1850-01.2.tar.gz	0833324f-87eb-4ac8-a9f2-7f5287723541	7090	0833324f.87eb.4ac8.a9f2.7f5287723541	GBM	0,8431	0.84	NaN	0,775	0.8784		TCGA-41-2572-01A	TCGA-41-2572	TCGA-41-2572-01	Primary	1	1:DECEASED	Glioblastoma Multiforme (GBM), Untreated	]0.75-1]	]0.75-1]
TCGA-76-4925-01A	TCGA-76-4925-01A	NT5E_mid	NA	3422	TCGA-76-4925-01A	ENTPD1_25_low	74.9822	74.9822	NT5E_mid;ENTPD1_low	TCGA-76-4925-01	TCGA-76-4925-01A-01R-1850-01	GBM	8207572255	2013-12-16	Live	RNA-Seq	BI	unaligned	gs://5aa919de-0aa0-43ec-9ec3-288481102b6d/tcga/GBM/RNA/RNA-Seq/BI/ILLUMINA/G17803.TCGA-76-4925-01A-01R-1850-01.4.tar.gz	b5a39035-35f1-4aff-a083-e5ad74b5a1c7	7140	b5a39035.35f1.4aff.a083.e5ad74b5a1c7	GBM	0,9449	0.94	0,9783	0,8	0.985		TCGA-76-4925-01A	TCGA-76-4925	TCGA-76-4925-01	Primary	1	1:DECEASED	Glioblastoma Multiforme (GBM), Untreated	]0.75-1]	]0.75-1]
TCGA-14-1034-02B	TCGA-14-1034-02B	NT5E_mid	NA	1279.34	TCGA-14-1034-02B	ENTPD1_25_low	78.4122	78.4122	NT5E_mid;ENTPD1_low	TCGA-14-1034-02	TCGA-14-1034-02B-01R-2005-01	GBM	6073650943	2013-12-16	Live	RNA-Seq	BI	unaligned	gs://5aa919de-0aa0-43ec-9ec3-288481102b6d/tcga/GBM/RNA/RNA-Seq/BI/ILLUMINA/G17479.TCGA-14-1034-02B-01R-2005-01.2.tar.gz	8dae2450-a468-45ef-9667-871f19e22e40	7124	8dae2450.a468.45ef.9667.871f19e22e40	GBM	0,9717	NA	1	0,925	0.972		TCGA-14-1034-02B	TCGA-14-1034	TCGA-14-1034-02	Recurrence	2	1:DECEASED	Glioblastoma Multiforme (GBM), Untreated	NaN	]0.75-1]
TCGA-19-0957-02A	TCGA-19-0957-02A	NT5E_mid	NA	1481.2	TCGA-19-0957-02A	ENTPD1_25_low	37.8017	37.8017	NT5E_mid;ENTPD1_low	TCGA-19-0957-02	TCGA-19-0957-02A-11R-2005-01	GBM	6399778265	2013-12-16	Live	RNA-Seq	BI	unaligned	gs://5aa919de-0aa0-43ec-9ec3-288481102b6d/tcga/GBM/RNA/RNA-Seq/BI/ILLUMINA/G17468.TCGA-19-0957-02A-11R-2005-01.2.tar.gz	b0172f68-9320-4f46-a994-8f4e43a9ee5f	7122	b0172f68.9320.4f46.a994.8f4e43a9ee5f	GBM	0,8181	NA	0,7907	0,625	0.7888		TCGA-19-0957-02A	NA	NA	Recurrence	NA	NA	NA	NaN	]0.75-1]
TCGA-02-2485-01A	TCGA-02-2485-01A	NT5E_mid	NA	3021.73	TCGA-02-2485-01A	ENTPD1_mid	NA	103.087	NT5E_mid;ENTPD1_mid	TCGA-02-2485-01	TCGA-02-2485-01A-01R-1849-01	GBM	6384642215	2013-12-16	Live	RNA-Seq	BI	unaligned	gs://5aa919de-0aa0-43ec-9ec3-288481102b6d/tcga/GBM/RNA/RNA-Seq/BI/ILLUMINA/G17504.TCGA-02-2485-01A-01R-1849-01.2.tar.gz	f752e5d9-00a8-41f1-ae38-2b589f499088	7201	f752e5d9.00a8.41f1.ae38.2b589f499088	GBM	0,9112	0.93	NaN	0,8	0.89		TCGA-02-2485-01A	TCGA-02-2485	TCGA-02-2485-01	Primary	1	0:LIVING	Glioblastoma Multiforme (GBM), Untreated	]0.75-1]	]0.75-1]
TCGA-06-0157-01A	TCGA-06-0157-01A	NT5E_mid	NA	3167.09	TCGA-06-0157-01A	ENTPD1_mid	NA	214.093	NT5E_mid;ENTPD1_mid	TCGA-06-0157-01	TCGA-06-0157-01A-01R-1849-01	GBM	7343120623	2013-12-16	Live	RNA-Seq	BI	unaligned	gs://5aa919de-0aa0-43ec-9ec3-288481102b6d/tcga/GBM/RNA/RNA-Seq/BI/ILLUMINA/G17213.TCGA-06-0157-01A-01R-1849-01.2.tar.gz	f6ebafe4-2d48-48db-963a-cbf016a3038c	7151	f6ebafe4.2d48.48db.963a.cbf016a3038c	GBM	0,8104	0.82	NaN	0,975	0.9404		TCGA-06-0157-01A	TCGA-06-0157	TCGA-06-0157-01	Primary	1	1:DECEASED	Glioblastoma Multiforme (GBM)	]0.75-1]	]0.75-1]
TCGA-06-0174-01A	TCGA-06-0174-01A	NT5E_mid	NA	1400.17	TCGA-06-0174-01A	ENTPD1_mid	NA	154.761	NT5E_mid;ENTPD1_mid	TCGA-06-0174-01	TCGA-06-0174-01A-01R-1849-01	GBM	6405309899	2013-12-16	Live	RNA-Seq	BI	unaligned	gs://5aa919de-0aa0-43ec-9ec3-288481102b6d/tcga/GBM/RNA/RNA-Seq/BI/ILLUMINA/G17190.TCGA-06-0174-01A-01R-1849-01.2.tar.gz	a2cf0288-e32d-4f28-aa91-0deb39adf4cd	7173	a2cf0288.e32d.4f28.aa91.0deb39adf4cd	GBM	0,9221	0.94	NaN	0,975	0.9047		TCGA-06-0174-01A	TCGA-06-0174	TCGA-06-0174-01	Primary	1	1:DECEASED	Glioblastoma Multiforme (GBM)	]0.75-1]	]0.75-1]
TCGA-06-0184-01A	TCGA-06-0184-01A	NT5E_mid	NA	1690.49	TCGA-06-0184-01A	ENTPD1_mid	NA	233.436	NT5E_mid;ENTPD1_mid	TCGA-06-0184-01	TCGA-06-0184-01A-01R-1849-01	GBM	7357406503	2013-12-16	Live	RNA-Seq	BI	unaligned	gs://5aa919de-0aa0-43ec-9ec3-288481102b6d/tcga/GBM/RNA/RNA-Seq/BI/ILLUMINA/G17202.TCGA-06-0184-01A-01R-1849-01.2.tar.gz	eaf6bd8d-dbfb-44d0-973e-be6c20284bbf	7185	eaf6bd8d.dbfb.44d0.973e.be6c20284bbf	GBM	0,6865	NA	NaN	0,95	0.7439		TCGA-06-0184-01A	TCGA-06-0184	TCGA-06-0184-01	Primary	1	1:DECEASED	Glioblastoma Multiforme (GBM)	NaN	]0.5-0.75]
TCGA-06-0187-01A	TCGA-06-0187-01A	NT5E_mid	NA	2087.22	TCGA-06-0187-01A	ENTPD1_mid	NA	185.689	NT5E_mid;ENTPD1_mid	TCGA-06-0187-01	TCGA-06-0187-01A-01R-1849-01	GBM	6765574948	2013-12-16	Live	RNA-Seq	BI	unaligned	gs://5aa919de-0aa0-43ec-9ec3-288481102b6d/tcga/GBM/RNA/RNA-Seq/BI/ILLUMINA/G17208.TCGA-06-0187-01A-01R-1849-01.2.tar.gz	24d06870-cfd7-4370-970c-604b04971f13	7189	24d06870.cfd7.4370.970c.604b04971f13	GBM	0,8154	0.87	NaN	1	0.9253		TCGA-06-0187-01A	TCGA-06-0187	TCGA-06-0187-01	Primary	1	1:DECEASED	Glioblastoma Multiforme (GBM)	]0.75-1]	]0.75-1]
TCGA-06-0190-01A	TCGA-06-0190-01A	NT5E_mid	NA	2546.56	TCGA-06-0190-01A	ENTPD1_mid	NA	206.453	NT5E_mid;ENTPD1_mid	TCGA-06-0190-01	TCGA-06-0190-01A-01R-1849-01	GBM	6283869181	2013-12-16	Live	RNA-Seq	BI	unaligned	gs://5aa919de-0aa0-43ec-9ec3-288481102b6d/tcga/GBM/RNA/RNA-Seq/BI/ILLUMINA/G17214.TCGA-06-0190-01A-01R-1849-01.2.tar.gz	263668a7-e877-4311-9c76-13cf23b1e811	7152	263668a7.e877.4311.9c76.13cf23b1e811	GBM	0,6566	0.57	NaN	1	0.6238		TCGA-06-0190-01A	TCGA-06-0190	TCGA-06-0190-01	Primary	2	1:DECEASED	Glioblastoma Multiforme (GBM)	]0.5-0.75]	]0.5-0.75]
TCGA-06-0219-01A	TCGA-06-0219-01A	NT5E_mid	NA	1741.11	TCGA-06-0219-01A	ENTPD1_mid	NA	219.043	NT5E_mid;ENTPD1_mid	TCGA-06-0219-01	TCGA-06-0219-01A-01R-1849-01	GBM	6958820739	2013-12-16	Live	RNA-Seq	BI	unaligned	gs://5aa919de-0aa0-43ec-9ec3-288481102b6d/tcga/GBM/RNA/RNA-Seq/BI/ILLUMINA/G17209.TCGA-06-0219-01A-01R-1849-01.2.tar.gz	8ac40c08-bf60-4af6-b47e-83f90dc0768c	7190	8ac40c08.bf60.4af6.b47e.83f90dc0768c	GBM	0,835	0.65	NaN	1	0.7864		TCGA-06-0219-01A	TCGA-06-0219	TCGA-06-0219-01	Primary	1	1:DECEASED	Glioblastoma Multiforme (GBM)	]0.5-0.75]	]0.75-1]
TCGA-06-0238-01A	TCGA-06-0238-01A	NT5E_mid	NA	1432.7	TCGA-06-0238-01A	ENTPD1_mid	NA	143.683	NT5E_mid;ENTPD1_mid	TCGA-06-0238-01	TCGA-06-0238-01A-02R-1849-01	GBM	7028625304	2013-12-16	Live	RNA-Seq	BI	unaligned	gs://5aa919de-0aa0-43ec-9ec3-288481102b6d/tcga/GBM/RNA/RNA-Seq/BI/ILLUMINA/G17227.TCGA-06-0238-01A-02R-1849-01.2.tar.gz	4adc5c91-1437-400d-8ccb-34fd81191201	7162	4adc5c91.1437.400d.8ccb.34fd81191201	GBM	0,7992	0.78	NaN	1	0.8806		TCGA-06-0238-01A	TCGA-06-0238	TCGA-06-0238-01	Primary	1	1:DECEASED	Glioblastoma Multiforme (GBM)	]0.75-1]	]0.75-1]
TCGA-06-0646-01A	TCGA-06-0646-01A	NT5E_mid	NA	1695.99	TCGA-06-0646-01A	ENTPD1_mid	NA	221.676	NT5E_mid;ENTPD1_mid	TCGA-06-0646-01	TCGA-06-0646-01A-01R-1849-01	GBM	6463998924	2013-12-16	Live	RNA-Seq	BI	unaligned	gs://5aa919de-0aa0-43ec-9ec3-288481102b6d/tcga/GBM/RNA/RNA-Seq/BI/ILLUMINA/G17198.TCGA-06-0646-01A-01R-1849-01.2.tar.gz	e3a2a689-9961-44f9-8598-ef809fb3b9e3	7170	e3a2a689.9961.44f9.8598.ef809fb3b9e3	GBM	0,7531	0.84	NaN	0,95	0.9253		TCGA-06-0646-01A	TCGA-06-0646	TCGA-06-0646-01	Primary	1	1:DECEASED	Glioblastoma Multiforme (GBM)	]0.75-1]	]0.75-1]
TCGA-06-0744-01A	TCGA-06-0744-01A	NT5E_mid	NA	1477.09	TCGA-06-0744-01A	ENTPD1_mid	NA	95.1743	NT5E_mid;ENTPD1_mid	TCGA-06-0744-01	TCGA-06-0744-01A-01R-1849-01	GBM	6686585389	2013-12-16	Live	RNA-Seq	BI	unaligned	gs://5aa919de-0aa0-43ec-9ec3-288481102b6d/tcga/GBM/RNA/RNA-Seq/BI/ILLUMINA/G17199.TCGA-06-0744-01A-01R-1849-01.2.tar.gz	06c25514-28c4-4140-8db5-0a1c36df77a9	7182	06c25514.28c4.4140.8db5.0a1c36df77a9	GBM	0,9063	0.9	NaN	1	0.8832		TCGA-06-0744-01A	TCGA-06-0744	TCGA-06-0744-01	Primary	1	1:DECEASED	Glioblastoma Multiforme (GBM)	]0.75-1]	]0.75-1]
TCGA-06-0745-01A	TCGA-06-0745-01A	NT5E_mid	NA	2013.7	TCGA-06-0745-01A	ENTPD1_mid	NA	123.045	NT5E_mid;ENTPD1_mid	TCGA-06-0745-01	TCGA-06-0745-01A-01R-1849-01	GBM	8187187796	2013-12-16	Live	RNA-Seq	BI	unaligned	gs://5aa919de-0aa0-43ec-9ec3-288481102b6d/tcga/GBM/RNA/RNA-Seq/BI/ILLUMINA/G17205.TCGA-06-0745-01A-01R-1849-01.2.tar.gz	30d7cac2-65d4-49ae-8aff-992a2e4e3617	7187	30d7cac2.65d4.49ae.8aff.992a2e4e3617	GBM	0,8037	0.81	NaN	1	0.744		TCGA-06-0745-01A	TCGA-06-0745	TCGA-06-0745-01	Primary	1	1:DECEASED	Glioblastoma Multiforme (GBM)	]0.75-1]	]0.5-0.75]
TCGA-06-0882-01A	TCGA-06-0882-01A	NT5E_mid	NA	3720.07	TCGA-06-0882-01A	ENTPD1_mid	NA	183.559	NT5E_mid;ENTPD1_mid	TCGA-06-0882-01	TCGA-06-0882-01A-01R-1849-01	GBM	7139066489	2013-12-16	Live	RNA-Seq	BI	unaligned	gs://5aa919de-0aa0-43ec-9ec3-288481102b6d/tcga/GBM/RNA/RNA-Seq/BI/ILLUMINA/G17472.TCGA-06-0882-01A-01R-1849-01.2.tar.gz	0a601b0c-d1d9-4ab5-8ae9-cfc917e920d5	7214	0a601b0c.d1d9.4ab5.8ae9.cfc917e920d5	GBM	0,7421	0.52	NaN	0,85	0.6603		TCGA-06-0882-01A	TCGA-06-0882	TCGA-06-0882-01	Primary	1	1:DECEASED	Glioblastoma Multiforme (GBM)	]0.5-0.75]	]0.5-0.75]
TCGA-06-1804-01A	TCGA-06-1804-01A	NT5E_mid	NA	2805.76	TCGA-06-1804-01A	ENTPD1_mid	NA	108.179	NT5E_mid;ENTPD1_mid	TCGA-06-1804-01	TCGA-06-1804-01A-01R-1849-01	GBM	7951123898	2013-12-16	Live	RNA-Seq	BI	unaligned	gs://5aa919de-0aa0-43ec-9ec3-288481102b6d/tcga/GBM/RNA/RNA-Seq/BI/ILLUMINA/G17799.TCGA-06-1804-01A-01R-1849-01.4.tar.gz	0bf17fc0-2e5a-48bb-b9fb-50d7d58fa683	7137	0bf17fc0.2e5a.48bb.b9fb.50d7d58fa683	GBM	0,8919	0.82	0,7974	0,675	0.8302		TCGA-06-1804-01A	TCGA-06-1804	TCGA-06-1804-01	Primary	1	1:DECEASED	Glioblastoma Multiforme (GBM), Untreated	]0.75-1]	]0.75-1]
TCGA-06-2569-01A	TCGA-06-2569-01A	NT5E_mid	NA	1418	TCGA-06-2569-01A	ENTPD1_mid	NA	147.544	NT5E_mid;ENTPD1_mid	TCGA-06-2569-01	TCGA-06-2569-01A-01R-1849-01	GBM	6637340239	2013-12-16	Live	RNA-Seq	BI	unaligned	gs://5aa919de-0aa0-43ec-9ec3-288481102b6d/tcga/GBM/RNA/RNA-Seq/BI/ILLUMINA/G17476.TCGA-06-2569-01A-01R-1849-01.2.tar.gz	b7806595-0c8f-436c-9724-c421a2e47443	7217	b7806595.0c8f.436c.9724.c421a2e47443	GBM	0,9253	0.93	NaN	0,85	0.9091		TCGA-06-2569-01A	TCGA-06-2569	TCGA-06-2569-01	Primary	1	0:LIVING	Glioblastoma Multiforme (GBM), Untreated	]0.75-1]	]0.75-1]
TCGA-06-2570-01A	TCGA-06-2570-01A	NT5E_mid	NA	1865.15	TCGA-06-2570-01A	ENTPD1_mid	NA	235.676	NT5E_mid;ENTPD1_mid	TCGA-06-2570-01	TCGA-06-2570-01A-01R-1849-01	GBM	6891227740	2013-12-16	Live	RNA-Seq	BI	unaligned	gs://5aa919de-0aa0-43ec-9ec3-288481102b6d/tcga/GBM/RNA/RNA-Seq/BI/ILLUMINA/G17482.TCGA-06-2570-01A-01R-1849-01.2.tar.gz	9902269a-805a-4304-8a51-9644a025093e	7222	9902269a.805a.4304.8a51.9644a025093e	GBM	0,8065	0.9	NaN	0,85	0.836		TCGA-06-2570-01A	TCGA-06-2570	TCGA-06-2570-01	Primary	1	0:LIVING	Glioblastoma Multiforme (GBM), Untreated	]0.75-1]	]0.75-1]
TCGA-06-5418-01A	TCGA-06-5418-01A	NT5E_mid	NA	2013.88	TCGA-06-5418-01A	ENTPD1_mid	NA	212.958	NT5E_mid;ENTPD1_mid	TCGA-06-5418-01	TCGA-06-5418-01A-01R-1849-01	GBM	7390870989	2013-12-16	Live	RNA-Seq	BI	unaligned	gs://5aa919de-0aa0-43ec-9ec3-288481102b6d/tcga/GBM/RNA/RNA-Seq/BI/ILLUMINA/G17637.TCGA-06-5418-01A-01R-1849-01.2.tar.gz	3ac69d4b-68f7-4d85-88e9-191a3d195047	7084	3ac69d4b.68f7.4d85.88e9.191a3d195047	GBM	0,8129	0.8	0,8181	0,85	0.8712		TCGA-06-5418-01A	TCGA-06-5418	TCGA-06-5418-01	Primary	1	1:DECEASED	Glioblastoma Multiforme (GBM), Untreated	]0.75-1]	]0.75-1]
TCGA-06-5859-01A	TCGA-06-5859-01A	NT5E_mid	NA	2222.72	TCGA-06-5859-01A	ENTPD1_mid	NA	166.277	NT5E_mid;ENTPD1_mid	TCGA-06-5859-01	TCGA-06-5859-01A-01R-1849-01	GBM	7482032251	2013-12-16	Live	RNA-Seq	BI	unaligned	gs://5aa919de-0aa0-43ec-9ec3-288481102b6d/tcga/GBM/RNA/RNA-Seq/BI/ILLUMINA/G17800.TCGA-06-5859-01A-01R-1849-01.4.tar.gz	af2870a8-dd88-4bc7-9423-25f0efe70d80	7127	af2870a8.dd88.4bc7.9423.25f0efe70d80	GBM	0,8043	0.78	0,7202	0,825	0.7792		TCGA-06-5859-01A	TCGA-06-5859	TCGA-06-5859-01	Primary	1	0:LIVING	Glioblastoma Multiforme (GBM), Untreated	]0.75-1]	]0.75-1]
TCGA-12-0619-01A	TCGA-12-0619-01A	NT5E_mid	NA	1632.96	TCGA-12-0619-01A	ENTPD1_mid	NA	221.154	NT5E_mid;ENTPD1_mid	TCGA-12-0619-01	TCGA-12-0619-01A-01R-1849-01	GBM	7665527446	2013-12-16	Live	RNA-Seq	BI	unaligned	gs://5aa919de-0aa0-43ec-9ec3-288481102b6d/tcga/GBM/RNA/RNA-Seq/BI/ILLUMINA/G17222.TCGA-12-0619-01A-01R-1849-01.2.tar.gz	5865ebfd-e843-4296-9bd8-f3d8a1de27a5	7157	5865ebfd.e843.4296.9bd8.f3d8a1de27a5	GBM	0,7473	NA	NaN	1	0.7293		TCGA-12-0619-01A	TCGA-12-0619	TCGA-12-0619-01	Primary	1	1:DECEASED	Glioblastoma Multiforme (GBM)	NaN	]0.5-0.75]
TCGA-12-3652-01A	TCGA-12-3652-01A	NT5E_mid	NA	2035.13	TCGA-12-3652-01A	ENTPD1_mid	NA	80.2767	NT5E_mid;ENTPD1_mid	TCGA-12-3652-01	TCGA-12-3652-01A-01R-1849-01	GBM	6620373466	2013-12-16	Live	RNA-Seq	BI	unaligned	gs://5aa919de-0aa0-43ec-9ec3-288481102b6d/tcga/GBM/RNA/RNA-Seq/BI/ILLUMINA/G17639.TCGA-12-3652-01A-01R-1849-01.2.tar.gz	dcaff1bc-4843-4dcd-8edf-d3b3decdfbaf	7088	dcaff1bc.4843.4dcd.8edf.d3b3decdfbaf	GBM	0,9378	0.92	NaN	0,85	0.926		TCGA-12-3652-01A	TCGA-12-3652	TCGA-12-3652-01	Primary	1	1:DECEASED	Glioblastoma Multiforme (GBM), Untreated	]0.75-1]	]0.75-1]
TCGA-12-5295-01A	TCGA-12-5295-01A	NT5E_mid	NA	1950.06	TCGA-12-5295-01A	ENTPD1_mid	NA	130.29	NT5E_mid;ENTPD1_mid	TCGA-12-5295-01	TCGA-12-5295-01A-01R-1849-01	GBM	6879297140	2013-12-16	Live	RNA-Seq	BI	unaligned	gs://5aa919de-0aa0-43ec-9ec3-288481102b6d/tcga/GBM/RNA/RNA-Seq/BI/ILLUMINA/G17643.TCGA-12-5295-01A-01R-1849-01.2.tar.gz	883a8e38-b5cb-4299-9743-19b23e2664a9	7091	883a8e38.b5cb.4299.9743.19b23e2664a9	GBM	0,7897	0.74	0,7475	0,825	0.8013		TCGA-12-5295-01A	TCGA-12-5295	TCGA-12-5295-01	Primary	1	1:DECEASED	Glioblastoma Multiforme (GBM), Untreated	]0.5-0.75]	]0.75-1]
TCGA-14-1034-01A	TCGA-14-1034-01A	NT5E_mid	NA	2011.39	TCGA-14-1034-01A	ENTPD1_mid	NA	152.386	NT5E_mid;ENTPD1_mid	TCGA-14-1034-01	TCGA-14-1034-01A-01R-1849-01	GBM	4827624481	2013-12-16	Live	RNA-Seq	BI	unaligned	gs://5aa919de-0aa0-43ec-9ec3-288481102b6d/tcga/GBM/RNA/RNA-Seq/BI/ILLUMINA/G17473.TCGA-14-1034-01A-01R-1849-01.2.tar.gz	98f2d5fa-7957-4a71-bb46-728ff20776ae	7215	98f2d5fa.7957.4a71.bb46.728ff20776ae	GBM	0,7664	0.54	NaN	1	0.6932		TCGA-14-1034-01A	TCGA-14-1034	TCGA-14-1034-01	Primary	2	1:DECEASED	Glioblastoma Multiforme (GBM), Untreated	]0.5-0.75]	]0.5-0.75]
TCGA-14-1823-01A	TCGA-14-1823-01A	NT5E_mid	NA	2038.8	TCGA-14-1823-01A	ENTPD1_mid	NA	147.685	NT5E_mid;ENTPD1_mid	TCGA-14-1823-01	TCGA-14-1823-01A-01R-1849-01	GBM	6687817956	2013-12-16	Live	RNA-Seq	BI	unaligned	gs://5aa919de-0aa0-43ec-9ec3-288481102b6d/tcga/GBM/RNA/RNA-Seq/BI/ILLUMINA/G17497.TCGA-14-1823-01A-01R-1849-01.2.tar.gz	9c136ebb-46f5-47d7-b931-45c750ff1e31	7194	9c136ebb.46f5.47d7.b931.45c750ff1e31	GBM	0,7168	0.64	NaN	0,95	0.7697		TCGA-14-1823-01A	TCGA-14-1823	TCGA-14-1823-01	Primary	1	1:DECEASED	Glioblastoma Multiforme (GBM), Untreated	]0.5-0.75]	]0.75-1]
TCGA-14-1829-01A	TCGA-14-1829-01A	NT5E_mid	NA	1554.58	TCGA-14-1829-01A	ENTPD1_mid	NA	220.143	NT5E_mid;ENTPD1_mid	TCGA-14-1829-01	TCGA-14-1829-01A-01R-1850-01	GBM	6776167234	2013-12-16	Live	RNA-Seq	BI	unaligned	gs://5aa919de-0aa0-43ec-9ec3-288481102b6d/tcga/GBM/RNA/RNA-Seq/BI/ILLUMINA/G17509.TCGA-14-1829-01A-01R-1850-01.2.tar.gz	6f381995-1695-4b57-9349-59d827674122	7206	6f381995.1695.4b57.9349.59d827674122	GBM	0,7293	0.71	NaN	0,875	0.7913		TCGA-14-1829-01A	TCGA-14-1829	TCGA-14-1829-01	Primary	1	0:LIVING	Glioblastoma Multiforme (GBM), Untreated	]0.5-0.75]	]0.75-1]
TCGA-19-1787-01B	TCGA-19-1787-01B	NT5E_mid	NA	1937.03	TCGA-19-1787-01B	ENTPD1_mid	NA	122.461	NT5E_mid;ENTPD1_mid	TCGA-19-1787-01	TCGA-19-1787-01B-01R-1850-01	GBM	8319770074	2013-12-16	Live	RNA-Seq	BI	unaligned	gs://5aa919de-0aa0-43ec-9ec3-288481102b6d/tcga/GBM/RNA/RNA-Seq/BI/ILLUMINA/G17657.TCGA-19-1787-01B-01R-1850-01.2.tar.gz	8b473a2c-ba05-4da7-867c-7bdabcc4065f	7103	8b473a2c.ba05.4da7.867c.7bdabcc4065f	GBM	0,8265	0.86	NaN	0,85	0.836		TCGA-19-1787-01B	TCGA-19-1787	TCGA-19-1787-01	Primary	1	1:DECEASED	Glioblastoma Multiforme (GBM), Untreated	]0.75-1]	]0.75-1]
TCGA-26-5132-01A	TCGA-26-5132-01A	NT5E_mid	NA	2163.04	TCGA-26-5132-01A	ENTPD1_mid	NA	109.439	NT5E_mid;ENTPD1_mid	TCGA-26-5132-01	TCGA-26-5132-01A-01R-1850-01	GBM	7215401875	2013-12-16	Live	RNA-Seq	BI	unaligned	gs://5aa919de-0aa0-43ec-9ec3-288481102b6d/tcga/GBM/RNA/RNA-Seq/BI/ILLUMINA/G17655.TCGA-26-5132-01A-01R-1850-01.2.tar.gz	dd8035f9-7285-41be-b5ed-3ccdc4e161ca	7101	dd8035f9.7285.41be.b5ed.3ccdc4e161ca	GBM	0,863	0.89	0,8893	0,8	0.9374		TCGA-26-5132-01A	TCGA-26-5132	TCGA-26-5132-01	Primary	1	0:LIVING	Glioblastoma Multiforme (GBM), Untreated	]0.75-1]	]0.75-1]
TCGA-27-1830-01A	TCGA-27-1830-01A	NT5E_mid	NA	1877.3	TCGA-27-1830-01A	ENTPD1_mid	NA	106.691	NT5E_mid;ENTPD1_mid	TCGA-27-1830-01	TCGA-27-1830-01A-01R-1850-01	GBM	6532148747	2013-12-16	Live	RNA-Seq	BI	unaligned	gs://5aa919de-0aa0-43ec-9ec3-288481102b6d/tcga/GBM/RNA/RNA-Seq/BI/ILLUMINA/G17480.TCGA-27-1830-01A-01R-1850-01.2.tar.gz	1a0c2d89-da0d-42e6-b897-b83a69971a7e	7220	1a0c2d89.da0d.42e6.b897.b83a69971a7e	GBM	0,7619	0.68	NaN	0,875	0.8077		TCGA-27-1830-01A	TCGA-27-1830	TCGA-27-1830-01	Primary	1	1:DECEASED	Glioblastoma Multiforme (GBM), Untreated	]0.5-0.75]	]0.75-1]
TCGA-27-1834-01A	TCGA-27-1834-01A	NT5E_mid	NA	2562.49	TCGA-27-1834-01A	ENTPD1_mid	NA	136.973	NT5E_mid;ENTPD1_mid	TCGA-27-1834-01	TCGA-27-1834-01A-01R-1850-01	GBM	6095852016	2013-12-16	Live	RNA-Seq	BI	unaligned	gs://5aa919de-0aa0-43ec-9ec3-288481102b6d/tcga/GBM/RNA/RNA-Seq/BI/ILLUMINA/G17492.TCGA-27-1834-01A-01R-1850-01.2.tar.gz	8aad77b9-1ab6-4e91-b9df-25c928a3cd9c	7230	8aad77b9.1ab6.4e91.b9df.25c928a3cd9c	GBM	0,7822	0.75	NaN	0,875	0.874		TCGA-27-1834-01A	TCGA-27-1834	TCGA-27-1834-01	Primary	1	1:DECEASED	Glioblastoma Multiforme (GBM), Untreated	]0.5-0.75]	]0.75-1]
TCGA-27-2519-01A	TCGA-27-2519-01A	NT5E_mid	NA	2300.77	TCGA-27-2519-01A	ENTPD1_mid	NA	180.084	NT5E_mid;ENTPD1_mid	TCGA-27-2519-01	TCGA-27-2519-01A-01R-1850-01	GBM	6028797540	2013-12-16	Live	RNA-Seq	BI	unaligned	gs://5aa919de-0aa0-43ec-9ec3-288481102b6d/tcga/GBM/RNA/RNA-Seq/BI/ILLUMINA/G17471.TCGA-27-2519-01A-01R-1850-01.2.tar.gz	b840dc17-d099-4c82-b5b8-e77d50941515	7202	b840dc17.d099.4c82.b5b8.e77d50941515	GBM	0,724	0.7	NaN	0,85	0.7913		TCGA-27-2519-01A	TCGA-27-2519	TCGA-27-2519-01	Primary	1	1:DECEASED	Glioblastoma Multiforme (GBM), Untreated	]0.5-0.75]	]0.75-1]
TCGA-27-2521-01A	TCGA-27-2521-01A	NT5E_mid	NA	2683.49	TCGA-27-2521-01A	ENTPD1_mid	NA	177.683	NT5E_mid;ENTPD1_mid	TCGA-27-2521-01	TCGA-27-2521-01A-01R-1850-01	GBM	6998092742	2013-12-16	Live	RNA-Seq	BI	unaligned	gs://5aa919de-0aa0-43ec-9ec3-288481102b6d/tcga/GBM/RNA/RNA-Seq/BI/ILLUMINA/G17477.TCGA-27-2521-01A-01R-1850-01.2.tar.gz	0c3f6e15-8879-4ae6-824f-47ba6af2571d	7218	0c3f6e15.8879.4ae6.824f.47ba6af2571d	GBM	0,947	NA	NaN	0,85	0.8872		TCGA-27-2521-01A	TCGA-27-2521	TCGA-27-2521-01	Primary	1	1:DECEASED	Glioblastoma Multiforme (GBM), Untreated	NaN	]0.75-1]
TCGA-27-2524-01A	TCGA-27-2524-01A	NT5E_mid	NA	2110.25	TCGA-27-2524-01A	ENTPD1_mid	NA	196.848	NT5E_mid;ENTPD1_mid	TCGA-27-2524-01	TCGA-27-2524-01A-01R-1850-01	GBM	6264001248	2013-12-16	Live	RNA-Seq	BI	unaligned	gs://5aa919de-0aa0-43ec-9ec3-288481102b6d/tcga/GBM/RNA/RNA-Seq/BI/ILLUMINA/G17489.TCGA-27-2524-01A-01R-1850-01.2.tar.gz	7544f465-2816-4138-adda-be34f7c60380	7227	7544f465.2816.4138.adda.be34f7c60380	GBM	0,7968	0.8	NaN	0,85	0.836		TCGA-27-2524-01A	TCGA-27-2524	TCGA-27-2524-01	Primary	1	1:DECEASED	Glioblastoma Multiforme (GBM), Untreated	]0.75-1]	]0.75-1]
TCGA-28-1753-01A	TCGA-28-1753-01A	NT5E_mid	NA	1629.41	TCGA-28-1753-01A	ENTPD1_mid	NA	148.133	NT5E_mid;ENTPD1_mid	TCGA-28-1753-01	TCGA-28-1753-01A-01R-1850-01	GBM	5620344265	2013-12-16	Live	RNA-Seq	BI	unaligned	gs://5aa919de-0aa0-43ec-9ec3-288481102b6d/tcga/GBM/RNA/RNA-Seq/BI/ILLUMINA/G17632.TCGA-28-1753-01A-01R-1850-01.2.tar.gz	21aa62d9-dab6-459c-b5c4-c86562401b0c	7210	21aa62d9.dab6.459c.b5c4.c86562401b0c	GBM	0,6715	0.62	NaN	0,9	0.7508		TCGA-28-1753-01A	TCGA-28-1753	TCGA-28-1753-01	Primary	1	0:LIVING	Glioblastoma Multiforme (GBM), Untreated	]0.5-0.75]	]0.75-1]
TCGA-28-2499-01A	TCGA-28-2499-01A	NT5E_mid	NA	1432.19	TCGA-28-2499-01A	ENTPD1_mid	NA	117.5	NT5E_mid;ENTPD1_mid	TCGA-28-2499-01	TCGA-28-2499-01A-01R-1850-01	GBM	7217051404	2013-12-16	Live	RNA-Seq	BI	unaligned	gs://5aa919de-0aa0-43ec-9ec3-288481102b6d/tcga/GBM/RNA/RNA-Seq/BI/ILLUMINA/G17638.TCGA-28-2499-01A-01R-1850-01.2.tar.gz	c4a5e8a4-0122-4e1d-9eb7-a18b813950cc	7087	c4a5e8a4.0122.4e1d.9eb7.a18b813950cc	GBM	0,8704	NA	NaN	0,8	0.8129		TCGA-28-2499-01A	TCGA-28-2499	TCGA-28-2499-01	Primary	1	0:LIVING	Glioblastoma Multiforme (GBM), Untreated	NaN	]0.75-1]
TCGA-28-2510-01A	TCGA-28-2510-01A	NT5E_mid	NA	1389.45	TCGA-28-2510-01A	ENTPD1_mid	NA	175.074	NT5E_mid;ENTPD1_mid	TCGA-28-2510-01	TCGA-28-2510-01A-01R-1850-01	GBM	6502685936	2013-12-16	Live	RNA-Seq	BI	unaligned	gs://5aa919de-0aa0-43ec-9ec3-288481102b6d/tcga/GBM/RNA/RNA-Seq/BI/ILLUMINA/G17786.TCGA-28-2510-01A-01R-1850-01.4.tar.gz	af7145c0-f889-4ccd-a225-33514edde15c	7082	af7145c0.f889.4ccd.a225.33514edde15c	GBM	0,8812	0.3	0,7176	0,35	0.5752		TCGA-28-2510-01A	TCGA-28-2510	TCGA-28-2510-01	Primary	1		Glioblastoma Multiforme (GBM)	]0.25-0.5]	]0.5-0.75]
TCGA-28-5207-01A	TCGA-28-5207-01A	NT5E_mid	NA	1904.53	TCGA-28-5207-01A	ENTPD1_mid	NA	221.7	NT5E_mid;ENTPD1_mid	TCGA-28-5207-01	TCGA-28-5207-01A-01R-1850-01	GBM	6470616381	2013-12-16	Live	RNA-Seq	BI	unaligned	gs://5aa919de-0aa0-43ec-9ec3-288481102b6d/tcga/GBM/RNA/RNA-Seq/BI/ILLUMINA/G17797.TCGA-28-5207-01A-01R-1850-01.4.tar.gz	fe10e7c4-6e22-4b9d-a658-ac316086125d	7135	fe10e7c4.6e22.4b9d.a658.ac316086125d	GBM	0,8354	0.75	0,8134	0,775	0.8154		TCGA-28-5207-01A	TCGA-28-5207	TCGA-28-5207-01	Primary	1	1:DECEASED	Glioblastoma Multiforme (GBM), Untreated	]0.5-0.75]	]0.75-1]
TCGA-28-5220-01A	TCGA-28-5220-01A	NT5E_mid	NA	1833.28	TCGA-28-5220-01A	ENTPD1_mid	NA	138.688	NT5E_mid;ENTPD1_mid	TCGA-28-5220-01	TCGA-28-5220-01A-01R-1850-01	GBM	6637075972	2013-12-16	Live	RNA-Seq	BI	unaligned	gs://5aa919de-0aa0-43ec-9ec3-288481102b6d/tcga/GBM/RNA/RNA-Seq/BI/ILLUMINA/G17793.TCGA-28-5220-01A-01R-1850-01.4.tar.gz	ef2a2be8-566b-40c5-9802-b8c3e858381c	7131	ef2a2be8.566b.40c5.9802.b8c3e858381c	GBM	0,8534	0.89	0,8027	0,75	0.8907		TCGA-28-5220-01A	TCGA-28-5220	TCGA-28-5220-01	Primary	1	1:DECEASED	Glioblastoma Multiforme (GBM), Untreated	]0.75-1]	]0.75-1]
TCGA-32-2615-01A	TCGA-32-2615-01A	NT5E_mid	NA	2119.15	TCGA-32-2615-01A	ENTPD1_mid	NA	157.769	NT5E_mid;ENTPD1_mid	TCGA-32-2615-01	TCGA-32-2615-01A-01R-1850-01	GBM	9060522392	2013-12-16	Live	RNA-Seq	BI	unaligned	gs://5aa919de-0aa0-43ec-9ec3-288481102b6d/tcga/GBM/RNA/RNA-Seq/BI/ILLUMINA/G17646.TCGA-32-2615-01A-01R-1850-01.2.tar.gz	bde6cd07-8b3b-4b2c-834d-f5fe798fb788	7094	bde6cd07.8b3b.4b2c.834d.f5fe798fb788	GBM	0,7857	0.84	NaN	0,85	0.836		TCGA-32-2615-01A	TCGA-32-2615	TCGA-32-2615-01	Primary	1	1:DECEASED	Glioblastoma Multiforme (GBM), Untreated	]0.75-1]	]0.75-1]
TCGA-32-2616-01A	TCGA-32-2616-01A	NT5E_mid	NA	1386.41	TCGA-32-2616-01A	ENTPD1_mid	NA	168.002	NT5E_mid;ENTPD1_mid	TCGA-32-2616-01	TCGA-32-2616-01A-01R-1850-01	GBM	8673048501	2013-12-16	Live	RNA-Seq	BI	unaligned	gs://5aa919de-0aa0-43ec-9ec3-288481102b6d/tcga/GBM/RNA/RNA-Seq/BI/ILLUMINA/G17652.TCGA-32-2616-01A-01R-1850-01.2.tar.gz	778b4e15-16f9-4ce0-b4a0-8ad1587ad616	7099	778b4e15.16f9.4ce0.b4a0.8ad1587ad616	GBM	0,8667	0.82	NaN	0,85	0.836		TCGA-32-2616-01A	TCGA-32-2616	TCGA-32-2616-01	Primary	1	1:DECEASED	Glioblastoma Multiforme (GBM), Untreated	]0.75-1]	]0.75-1]
TCGA-32-2632-01A	TCGA-32-2632-01A	NT5E_mid	NA	2783.02	TCGA-32-2632-01A	ENTPD1_mid	NA	193.666	NT5E_mid;ENTPD1_mid	TCGA-32-2632-01	TCGA-32-2632-01A-01R-1850-01	GBM	7581425937	2013-12-16	Live	RNA-Seq	BI	unaligned	gs://5aa919de-0aa0-43ec-9ec3-288481102b6d/tcga/GBM/RNA/RNA-Seq/BI/ILLUMINA/G17658.TCGA-32-2632-01A-01R-1850-01.2.tar.gz	0b69e89d-c3c7-448c-85a4-730523841aca	7104	0b69e89d.c3c7.448c.85a4.730523841aca	GBM	0,7208	0.5	NaN	0,85	0.637		TCGA-32-2632-01A	TCGA-32-2632	TCGA-32-2632-01	Primary	1	1:DECEASED	Glioblastoma Multiforme (GBM), Untreated	]0.25-0.5]	]0.5-0.75]
TCGA-32-2634-01A	TCGA-32-2634-01A	NT5E_mid	NA	1279.72	TCGA-32-2634-01A	ENTPD1_mid	NA	147.317	NT5E_mid;ENTPD1_mid	TCGA-32-2634-01	TCGA-32-2634-01A-01R-1850-01	GBM	8846761687	2013-12-16	Live	RNA-Seq	BI	unaligned	gs://5aa919de-0aa0-43ec-9ec3-288481102b6d/tcga/GBM/RNA/RNA-Seq/BI/ILLUMINA/G17664.TCGA-32-2634-01A-01R-1850-01.2.tar.gz	a5d01848-b248-480f-ad14-6655ddbe62a9	7066	a5d01848.b248.480f.ad14.6655ddbe62a9	GBM	0,9264	0.89	NaN	0,825	0.9106		TCGA-32-2634-01A	TCGA-32-2634	TCGA-32-2634-01	Primary	1	0:LIVING	Glioblastoma Multiforme (GBM), Untreated	]0.75-1]	]0.75-1]
TCGA-41-4097-01A	TCGA-41-4097-01A	NT5E_mid	NA	2774.39	TCGA-41-4097-01A	ENTPD1_mid	NA	102.635	NT5E_mid;ENTPD1_mid	TCGA-41-4097-01	TCGA-41-4097-01A-01R-1850-01	GBM	6784257571	2013-12-16	Live	RNA-Seq	BI	unaligned	gs://5aa919de-0aa0-43ec-9ec3-288481102b6d/tcga/GBM/RNA/RNA-Seq/BI/ILLUMINA/G17654.TCGA-41-4097-01A-01R-1850-01.2.tar.gz	31849fa2-d92d-4c4d-a02c-a458006ab8db	7100	31849fa2.d92d.4c4d.a02c.a458006ab8db	GBM	0,7266	0.51	NaN	0,775	0.6465		TCGA-41-4097-01A	TCGA-41-4097	TCGA-41-4097-01	Primary	1	1:DECEASED	Glioblastoma Multiforme (GBM), Untreated	]0.5-0.75]	]0.5-0.75]
TCGA-41-5651-01A	TCGA-41-5651-01A	NT5E_mid	NA	2420.86	TCGA-41-5651-01A	ENTPD1_mid	NA	141.958	NT5E_mid;ENTPD1_mid	TCGA-41-5651-01	TCGA-41-5651-01A-01R-1850-01	GBM	5805942186	2013-12-16	Live	RNA-Seq	BI	unaligned	gs://5aa919de-0aa0-43ec-9ec3-288481102b6d/tcga/GBM/RNA/RNA-Seq/BI/ILLUMINA/G17796.TCGA-41-5651-01A-01R-1850-01.4.tar.gz	f1682f50-5698-446b-a06c-faffd04d97fe	7134	f1682f50.5698.446b.a06c.faffd04d97fe	GBM	0,9559	0.96	0,9819	0,8	0.9753		TCGA-41-5651-01A	TCGA-41-5651	TCGA-41-5651-01	Primary	1	1:DECEASED	Glioblastoma Multiforme (GBM), Untreated	]0.75-1]	]0.75-1]
TCGA-76-4926-01B	TCGA-76-4926-01B	NT5E_mid	NA	3436.89	TCGA-76-4926-01B	ENTPD1_mid	NA	119.53	NT5E_mid;ENTPD1_mid	TCGA-76-4926-01	TCGA-76-4926-01B-01R-1850-01	GBM	7852420905	2013-12-16	Live	RNA-Seq	BI	unaligned	gs://5aa919de-0aa0-43ec-9ec3-288481102b6d/tcga/GBM/RNA/RNA-Seq/BI/ILLUMINA/G17808.TCGA-76-4926-01B-01R-1850-01.4.tar.gz	4668fc9a-900d-4cab-950e-eb5c7292b908	7145	4668fc9a.900d.4cab.950e.eb5c7292b908	GBM	0,912	0.79	0,8451	0,7	0.9015		TCGA-76-4926-01B	TCGA-76-4926	TCGA-76-4926-01	Primary	1	1:DECEASED	Glioblastoma Multiforme (GBM), Untreated	]0.75-1]	]0.75-1]
TCGA-76-4927-01A	TCGA-76-4927-01A	NT5E_mid	NA	2422.08	TCGA-76-4927-01A	ENTPD1_mid	NA	233.733	NT5E_mid;ENTPD1_mid	TCGA-76-4927-01	TCGA-76-4927-01A-01R-1850-01	GBM	5985139456	2013-12-16	Live	RNA-Seq	BI	unaligned	gs://5aa919de-0aa0-43ec-9ec3-288481102b6d/tcga/GBM/RNA/RNA-Seq/BI/ILLUMINA/G17813.TCGA-76-4927-01A-01R-1850-01.4.tar.gz	3070a86e-c1d9-4bc0-963b-4daf271a581a	7107	3070a86e.c1d9.4bc0.963b.4daf271a581a	GBM	0,7695	NA	0,8049	0,7	0.8055		TCGA-76-4927-01A	TCGA-76-4927	TCGA-76-4927-01	Primary	1	1:DECEASED	Glioblastoma Multiforme (GBM), Untreated	NaN	]0.75-1]
TCGA-76-4931-01A	TCGA-76-4931-01A	NT5E_mid	NA	3215.85	TCGA-76-4931-01A	ENTPD1_mid	NA	145.855	NT5E_mid;ENTPD1_mid	TCGA-76-4931-01	TCGA-76-4931-01A-01R-1850-01	GBM	7215587088	2013-12-16	Live	RNA-Seq	BI	unaligned	gs://5aa919de-0aa0-43ec-9ec3-288481102b6d/tcga/GBM/RNA/RNA-Seq/BI/ILLUMINA/G17789.TCGA-76-4931-01A-01R-1850-01.4.tar.gz	565a0ba8-07d9-47db-a080-0b28e9ca905f	7138	565a0ba8.07d9.47db.a080.0b28e9ca905f	GBM	0,9441	0.93	0,9419	0,85	0.9505		TCGA-76-4931-01A	TCGA-76-4931	TCGA-76-4931-01	Primary	1	1:DECEASED	Glioblastoma Multiforme (GBM), Untreated	]0.75-1]	]0.75-1]
TCGA-06-0211-02A	TCGA-06-0211-02A	NT5E_mid	NA	1197.73	TCGA-06-0211-02A	ENTPD1_mid	NA	225.459	NT5E_mid;ENTPD1_mid	TCGA-06-0211-02	TCGA-06-0211-02A-02R-2005-01	GBM	6089990820	2013-12-16	Live	RNA-Seq	BI	unaligned	gs://5aa919de-0aa0-43ec-9ec3-288481102b6d/tcga/GBM/RNA/RNA-Seq/BI/ILLUMINA/G17203.TCGA-06-0211-02A-02R-2005-01.2.tar.gz	9736c2a2-cab0-4bf2-80ad-4b9f96deb11b	7114	9736c2a2.cab0.4bf2.80ad.4b9f96deb11b	GBM	0,7097	NA	0,7635	0,9	0.7568		TCGA-06-0211-02A	TCGA-06-0211	TCGA-06-0211-02	Recurrence	2	1:DECEASED	Glioblastoma Multiforme (GBM)	NaN	]0.75-1]

## Sheet: 3a-2
	TCGA-02-0047-01A	TCGA-02-0055-01A	TCGA-02-2483-01A	TCGA-02-2485-01A	TCGA-02-2486-01A	TCGA-06-0125-01A	TCGA-06-0125-02A	TCGA-06-0129-01A	TCGA-06-0130-01A	TCGA-06-0132-01A	TCGA-06-0138-01A	TCGA-06-0139-01A	TCGA-06-0141-01A	TCGA-06-0152-02A	TCGA-06-0157-01A	TCGA-06-0158-01A	TCGA-06-0168-01A	TCGA-06-0171-02A	TCGA-06-0174-01A	TCGA-06-0178-01A	TCGA-06-0184-01A	TCGA-06-0187-01A	TCGA-06-0190-01A	TCGA-06-0190-02A	TCGA-06-0210-01A	TCGA-06-0210-02A	TCGA-06-0211-01A	TCGA-06-0211-01B	TCGA-06-0211-02A	TCGA-06-0219-01A	TCGA-06-0221-02A	TCGA-06-0238-01A	TCGA-06-0644-01A	TCGA-06-0645-01A	TCGA-06-0646-01A	TCGA-06-0649-01B	TCGA-06-0686-01A	TCGA-06-0743-01A	TCGA-06-0744-01A	TCGA-06-0745-01A	TCGA-06-0747-01A	TCGA-06-0749-01A	TCGA-06-0750-01A	TCGA-06-0878-01A	TCGA-06-0882-01A	TCGA-06-1804-01A	TCGA-06-2557-01A	TCGA-06-2558-01A	TCGA-06-2559-01A
Monocyte	6.18424	8.21291	6.26222	5.53455	6.64427	6.13451	5.71914	6.26919	8.09672	6.39314	6.91982	6.94	7.87149	7.64521	6.61812	6.64138	4.50289	9.47036	5.84947	5.3874	6.44283	6.43617	7.32175	7.86842	7.68615	7.00861	7.07606	6.26247	7.71741	5.65151	6.88559	6.74128	7.35004	6.79206	7.41354	7.00636	4.75306	5.68773	6.15323	6.78266	5.01312	5.51006	7.40413	5.46996	7.22253	7.75083	6.95455	7.08997	5.69018
TAM1_Mo	9.7378	11.4916	9.81676	9.15631	11.1567	9.1619	9.59126	9.50725	12.1128	10.5407	9.95451	10.3575	11.0132	10.9009	10.1333	10.0642	8.39634	12.1713	8.93495	9.31932	10.7272	9.73097	10.9928	11.2891	10.462	10.8428	10.5506	9.78887	10.758	9.67476	8.21925	10.3945	11.4226	10.8914	10.031	10.5837	8.61058	9.26973	9.40059	10.7293	9.11257	9.6451	10.4118	9.38186	10.5877	8.56051	11.1489	9.77318	9.72374
TAM2_Mg	8.27552	8.02652	7.60272	7.49445	8.65742	7.76211	8.16435	9.47655	8.87799	9.1775	8.01182	7.82781	8.95459	8.78974	8.42819	9.24626	6.18509	9.8946	7.91448	7.38028	9.53514	8.54486	8.65702	8.127	9.27935	9.49703	8.72974	8.57485	8.74324	8.45334	7.05256	8.33352	8.40644	9.60486	8.57742	8.73643	6.49905	7.52395	7.97	8.51126	7.94865	8.34378	7.79582	7.40075	9.28163	8.4416	9.38044	8.17881	8.28996
cDC1	4.29166	4.40033	2.6312	3.48772	3.3128	3.4881	4.29851	2.41849	5.20652	3.68867	3.4354	2.70376	5.62347	4.14909	4.0565	2.91332	2.88923	5.49219	2.56313	2.79271	4.71083	2.50036	4.79502	4.48137	3.53087	4.88079	4.61733	3.15659	3.36905	3.04679	2.67274	3.4414	4.1787	3.77001	3.1276	3.99759	2.52715	3.52621	3.6447	4.02405	3.14123	3.17348	3.75626	2.37598	4.23027	4.40436	4.81246	2.63568	3.52535
cDC2	0.807324	1.96938	1.00732	1.97425	0.847964	0.870498	1.04616	0.613091	2.87911	3.75211	1.59686	2.36959	3.91024	3.59383	2.48955	1.21597	0.760142	4.89651	0.422137	1.33919	1.41228	1.74557	2.34971	3.57125	1.8344	1.75786	3.21081	2.35821	2.64343	0.805864	2.45184	2.42591	3.01685	3.25604	1.44217	2.48269	2.9004	2.64557	0.762717	1.73764	0.525614	1.56642	2.96734	1.96302	2.99544	0.314456	3.75317	0.830389	1.01391
MigDC	4.80987	5.6092	4.79066	5.75967	4.8596	5.17653	4.67657	5.39589	6.91558	5.19157	4.63435	3.75117	5.94936	7.51767	5.82938	5.45419	3.69442	6.4762	5.02781	4.52672	4.98329	4.40296	5.86987	5.76625	5.61674	5.89665	5.45646	5.50049	6.283	4.0973	5.21591	5.92775	5.81275	5.75399	5.34483	4.60692	3.87859	4.73202	5.05258	5.08095	4.239	5.34029	4.58326	4.07792	5.52379	4.5945	6.78486	5.18515	4.82824
pDC	5.10364	5.46293	5.05041	6.20281	6.72082	6.2722	4.87683	5.54649	7.1716	6.12649	5.82633	3.73107	6.21948	6.49745	6.20349	7.07761	4.75088	6.50131	6.00355	5.21962	7.30707	5.84406	6.63709	6.10585	5.498	6.38351	6.04207	6.51899	6.27238	5.93985	4.92024	6.15417	6.35502	6.18778	6.02111	3.66214	5.6138	6.20169	6.08924	6.42301	6.36833	6.50566	5.93508	4.39031	6.67652	6.16121	6.44171	6.04182	5.49734
Pre-DC	5.53839	5.81206	5.40686	5.52373	6.36131	4.99186	5.47193	5.78349	6.86597	5.96417	5.38067	5.05511	6.42214	6.98342	5.98645	6.17052	4.54426	6.95277	4.3612	4.6799	5.75971	5.26507	6.12407	7.18364	5.62085	6.29138	5.84655	4.91184	5.77408	4.87202	5.40321	5.66242	6.38604	5.86792	5.47904	6.03838	3.86721	5.82961	5.29951	5.34437	5.02308	5.93186	5.26406	4.51522	5.92175	5.95356	6.92245	5.08306	4.79085
Mast	0	2.06173	0.956686	1.46171	0.773976	1.22172	1.51768	0	1.80065	0	0	0	1.48667	0.333333	1.82681	0	0.539544	0	0	0	0	0.333333	0.333333	4.45355	0.333333	0	0	0	0.333333	0.861654	0.861654	0.861654	2.64634	0.528321	0	0.528321	0.333333	0.333333	1.9277e-08	0.666667	0	0	1.36239	0	2.3218	0.333333	1.29576	0.333333	0
NK1	4.90304	6.32836	5.84049	5.43434	5.1154	5.04534	4.92682	3.74453	6.37478	5.72366	6.06595	5.40238	5.72347	6.39886	6.10573	5.67494	4.00278	6.68843	3.90359	6.41473	5.29965	5.56007	5.43281	6.53574	5.93658	6.52626	4.97521	6.0205	6.18829	5.40182	5.25005	5.96138	5.99617	5.96253	6.23843	5.16033	4.77023	5.34602	4.25792	6.02143	3.92512	4.83323	6.31279	3.29937	4.55968	4.70606	4.73235	5.28685	4.72056
NK2	1.361	4.67984	4.85674	3.19019	3.52304	3.17974	1.79368	1.94899	6.15292	4.34287	3.77275	4.39266	4.05862	5.66165	3.91747	2.82372	2.91223	4.9513	2.40531	5.06176	3.78129	4.78636	1.97821	5.2766	3.08583	4.85374	2.74858	3.33511	3.67344	3.58768	2.7563	2.93382	2.95393	4.27259	5.3501	3.79835	1.7196	2.81612	2.96453	2.95725	2.57555	3.01912	5.22701	0	1.73154	3.07801	2.90829	3.35235	1.84467
Tcells	0.761712	0	0	2.60637	2.52758	0.537413	0	0	0	1.8819	0	1.40428	0	0	0	0	0	3.11989	0	0	0.255191	2.13316	0	0	2.86817	2.99548	0	0.00365059	2.5006	0	0.703678	3.30333	0	2.0365	0	2.87822	1.4984	1.78359	2.88902	2.45466	0	0	0	0	1.08972	0	2.47215	2.92338	2.12547
Treg	0.190428	1.33374	0	1.02764	0.631894	0.559669	0.505476	0	0	0.470476	0	1.02618	0.450333	0.725455	0.190187	0.3431	0	0.779973	0.0368938	0	0.0637978	0.634602	0.564508	1.26125	1.20812	0.851127	0.66265	0.000912647	1.58998	0.0164477	0.17592	0.825833	0.762781	1.7127	0	1.60078	0.3746	0.775233	0.722256	0.613665	0.409226	0	0.361822	0.763281	0.272429	0.445552	1.01967	0.730846	0.531368
Bcells	0.696124	3.05747	1.6514	3.41687	1.58496	1.02181	1.05664	1.91855	3.1252	3.21355	0.883352	1.10731	2.8219	3.10686	2.35377	1.23348	2.12709	3.79933	1.41598	1.36572	2.41695	1.57756	1.41598	4.46212	1.39584	2.0255	1.36249	3.11485	2.46202	2.35047	3.92765	1.64668	4.75662	1.26912	1.36249	2.87204	1.15314	1.49792	2.89856	1.27139	1.3023	1.44064	3.21915	0.848549	3.28443	3.39139	3.62053	2.50867	1.19499
Plasma B	4.00879	6.41959	5.09262	3.58032	8.09478	6.49594	4.88878	4.3938	9.81773	7.5707	3.64642	8.51931	9.68896	4.72935	4.93466	4.20146	4.33267	8.67414	4.66806	6.90515	7.15261	4.3731	6.00345	10.787	4.32193	6.921	4.56644	4.53786	8.49883	6.17046	6.79062	8.99151	10.3511	6.89839	5.8	9.71056	4.12159	4.91122	4.5705	4.5948	5.33321	5.92134	7.68922	4.33089	3.83008	6.97493	9.88998	4.41782	4.91532
[truncated: 119 more columns]

## Sheet: 3b
	TCGA-02-0047-01A	TCGA-02-0055-01A	TCGA-02-2483-01A	TCGA-02-2485-01A	TCGA-02-2486-01A	TCGA-06-0125-01A	TCGA-06-0125-02A	TCGA-06-0129-01A	TCGA-06-0130-01A	TCGA-06-0132-01A	TCGA-06-0138-01A	TCGA-06-0139-01A	TCGA-06-0141-01A	TCGA-06-0152-02A	TCGA-06-0157-01A	TCGA-06-0158-01A	TCGA-06-0168-01A	TCGA-06-0171-02A	TCGA-06-0174-01A	TCGA-06-0178-01A	TCGA-06-0184-01A	TCGA-06-0187-01A	TCGA-06-0190-01A	TCGA-06-0190-02A	TCGA-06-0210-01A	TCGA-06-0210-02A	TCGA-06-0211-01A	TCGA-06-0211-01B	TCGA-06-0211-02A	TCGA-06-0219-01A	TCGA-06-0221-02A	TCGA-06-0238-01A	TCGA-06-0644-01A	TCGA-06-0645-01A	TCGA-06-0646-01A	TCGA-06-0649-01B	TCGA-06-0686-01A	TCGA-06-0743-01A	TCGA-06-0744-01A	TCGA-06-0745-01A	TCGA-06-0747-01A	TCGA-06-0749-01A	TCGA-06-0750-01A	TCGA-06-0878-01A	TCGA-06-0882-01A	TCGA-06-1804-01A	TCGA-06-2557-01A	TCGA-06-2558-01A	TCGA-06-2559-01A
Monocyte	6.18424	8.21291	6.26222	5.53455	6.64427	6.13451	5.71914	6.26919	8.09672	6.39314	6.91982	6.94	7.87149	7.64521	6.61812	6.64138	4.50289	9.47036	5.84947	5.3874	6.44283	6.43617	7.32175	7.86842	7.68615	7.00861	7.07606	6.26247	7.71741	5.65151	6.88559	6.74128	7.35004	6.79206	7.41354	7.00636	4.75306	5.68773	6.15323	6.78266	5.01312	5.51006	7.40413	5.46996	7.22253	7.75083	6.95455	7.08997	5.69018
TAM1_Mo	9.7378	11.4916	9.81676	9.15631	11.1567	9.1619	9.59126	9.50725	12.1128	10.5407	9.95451	10.3575	11.0132	10.9009	10.1333	10.0642	8.39634	12.1713	8.93495	9.31932	10.7272	9.73097	10.9928	11.2891	10.462	10.8428	10.5506	9.78887	10.758	9.67476	8.21925	10.3945	11.4226	10.8914	10.031	10.5837	8.61058	9.26973	9.40059	10.7293	9.11257	9.6451	10.4118	9.38186	10.5877	8.56051	11.1489	9.77318	9.72374
TAM2_Mg	8.27552	8.02652	7.60272	7.49445	8.65742	7.76211	8.16435	9.47655	8.87799	9.1775	8.01182	7.82781	8.95459	8.78974	8.42819	9.24626	6.18509	9.8946	7.91448	7.38028	9.53514	8.54486	8.65702	8.127	9.27935	9.49703	8.72974	8.57485	8.74324	8.45334	7.05256	8.33352	8.40644	9.60486	8.57742	8.73643	6.49905	7.52395	7.97	8.51126	7.94865	8.34378	7.79582	7.40075	9.28163	8.4416	9.38044	8.17881	8.28996
cDC1	4.29166	4.40033	2.6312	3.48772	3.3128	3.4881	4.29851	2.41849	5.20652	3.68867	3.4354	2.70376	5.62347	4.14909	4.0565	2.91332	2.88923	5.49219	2.56313	2.79271	4.71083	2.50036	4.79502	4.48137	3.53087	4.88079	4.61733	3.15659	3.36905	3.04679	2.67274	3.4414	4.1787	3.77001	3.1276	3.99759	2.52715	3.52621	3.6447	4.02405	3.14123	3.17348	3.75626	2.37598	4.23027	4.40436	4.81246	2.63568	3.52535
cDC2	0.807324	1.96938	1.00732	1.97425	0.847964	0.870498	1.04616	0.613091	2.87911	3.75211	1.59686	2.36959	3.91024	3.59383	2.48955	1.21597	0.760142	4.89651	0.422137	1.33919	1.41228	1.74557	2.34971	3.57125	1.8344	1.75786	3.21081	2.35821	2.64343	0.805864	2.45184	2.42591	3.01685	3.25604	1.44217	2.48269	2.9004	2.64557	0.762717	1.73764	0.525614	1.56642	2.96734	1.96302	2.99544	0.314456	3.75317	0.830389	1.01391
MigDC	4.80987	5.6092	4.79066	5.75967	4.8596	5.17653	4.67657	5.39589	6.91558	5.19157	4.63435	3.75117	5.94936	7.51767	5.82938	5.45419	3.69442	6.4762	5.02781	4.52672	4.98329	4.40296	5.86987	5.76625	5.61674	5.89665	5.45646	5.50049	6.283	4.0973	5.21591	5.92775	5.81275	5.75399	5.34483	4.60692	3.87859	4.73202	5.05258	5.08095	4.239	5.34029	4.58326	4.07792	5.52379	4.5945	6.78486	5.18515	4.82824
pDC	5.10364	5.46293	5.05041	6.20281	6.72082	6.2722	4.87683	5.54649	7.1716	6.12649	5.82633	3.73107	6.21948	6.49745	6.20349	7.07761	4.75088	6.50131	6.00355	5.21962	7.30707	5.84406	6.63709	6.10585	5.498	6.38351	6.04207	6.51899	6.27238	5.93985	4.92024	6.15417	6.35502	6.18778	6.02111	3.66214	5.6138	6.20169	6.08924	6.42301	6.36833	6.50566	5.93508	4.39031	6.67652	6.16121	6.44171	6.04182	5.49734
Pre-DC	5.53839	5.81206	5.40686	5.52373	6.36131	4.99186	5.47193	5.78349	6.86597	5.96417	5.38067	5.05511	6.42214	6.98342	5.98645	6.17052	4.54426	6.95277	4.3612	4.6799	5.75971	5.26507	6.12407	7.18364	5.62085	6.29138	5.84655	4.91184	5.77408	4.87202	5.40321	5.66242	6.38604	5.86792	5.47904	6.03838	3.86721	5.82961	5.29951	5.34437	5.02308	5.93186	5.26406	4.51522	5.92175	5.95356	6.92245	5.08306	4.79085
Mast	0	2.06173	0.956686	1.46171	0.773976	1.22172	1.51768	0	1.80065	0	0	0	1.48667	0.333333	1.82681	0	0.539544	0	0	0	0	0.333333	0.333333	4.45355	0.333333	0	0	0	0.333333	0.861654	0.861654	0.861654	2.64634	0.528321	0	0.528321	0.333333	0.333333	1.9277e-08	0.666667	0	0	1.36239	0	2.3218	0.333333	1.29576	0.333333	0
NK1	4.90304	6.32836	5.84049	5.43434	5.1154	5.04534	4.92682	3.74453	6.37478	5.72366	6.06595	5.40238	5.72347	6.39886	6.10573	5.67494	4.00278	6.68843	3.90359	6.41473	5.29965	5.56007	5.43281	6.53574	5.93658	6.52626	4.97521	6.0205	6.18829	5.40182	5.25005	5.96138	5.99617	5.96253	6.23843	5.16033	4.77023	5.34602	4.25792	6.02143	3.92512	4.83323	6.31279	3.29937	4.55968	4.70606	4.73235	5.28685	4.72056
NK2	1.361	4.67984	4.85674	3.19019	3.52304	3.17974	1.79368	1.94899	6.15292	4.34287	3.77275	4.39266	4.05862	5.66165	3.91747	2.82372	2.91223	4.9513	2.40531	5.06176	3.78129	4.78636	1.97821	5.2766	3.08583	4.85374	2.74858	3.33511	3.67344	3.58768	2.7563	2.93382	2.95393	4.27259	5.3501	3.79835	1.7196	2.81612	2.96453	2.95725	2.57555	3.01912	5.22701	0	1.73154	3.07801	2.90829	3.35235	1.84467
Tcells	0.761712	0	0	2.60637	2.52758	0.537413	0	0	0	1.8819	0	1.40428	0	0	0	0	0	3.11989	0	0	0.255191	2.13316	0	0	2.86817	2.99548	0	0.00365059	2.5006	0	0.703678	3.30333	0	2.0365	0	2.87822	1.4984	1.78359	2.88902	2.45466	0	0	0	0	1.08972	0	2.47215	2.92338	2.12547
Treg	0.190428	1.33374	0	1.02764	0.631894	0.559669	0.505476	0	0	0.470476	0	1.02618	0.450333	0.725455	0.190187	0.3431	0	0.779973	0.0368938	0	0.0637978	0.634602	0.564508	1.26125	1.20812	0.851127	0.66265	0.000912647	1.58998	0.0164477	0.17592	0.825833	0.762781	1.7127	0	1.60078	0.3746	0.775233	0.722256	0.613665	0.409226	0	0.361822	0.763281	0.272429	0.445552	1.01967	0.730846	0.531368
Bcells	0.696124	3.05747	1.6514	3.41687	1.58496	1.02181	1.05664	1.91855	3.1252	3.21355	0.883352	1.10731	2.8219	3.10686	2.35377	1.23348	2.12709	3.79933	1.41598	1.36572	2.41695	1.57756	1.41598	4.46212	1.39584	2.0255	1.36249	3.11485	2.46202	2.35047	3.92765	1.64668	4.75662	1.26912	1.36249	2.87204	1.15314	1.49792	2.89856	1.27139	1.3023	1.44064	3.21915	0.848549	3.28443	3.39139	3.62053	2.50867	1.19499
Plasma B	4.00879	6.41959	5.09262	3.58032	8.09478	6.49594	4.88878	4.3938	9.81773	7.5707	3.64642	8.51931	9.68896	4.72935	4.93466	4.20146	4.33267	8.67414	4.66806	6.90515	7.15261	4.3731	6.00345	10.787	4.32193	6.921	4.56644	4.53786	8.49883	6.17046	6.79062	8.99151	10.3511	6.89839	5.8	9.71056	4.12159	4.91122	4.5705	4.5948	5.33321	5.92134	7.68922	4.33089	3.83008	6.97493	9.88998	4.41782	4.91532
[truncated: 119 more columns]

## Sheet: 3c
	TCGA-02-0047-01A	TCGA-02-0055-01A	TCGA-02-2483-01A	TCGA-02-2485-01A	TCGA-02-2486-01A	TCGA-06-0125-01A	TCGA-06-0125-02A	TCGA-06-0129-01A	TCGA-06-0130-01A	TCGA-06-0132-01A	TCGA-06-0138-01A	TCGA-06-0139-01A	TCGA-06-0141-01A	TCGA-06-0152-02A	TCGA-06-0157-01A	TCGA-06-0158-01A	TCGA-06-0168-01A	TCGA-06-0171-02A	TCGA-06-0174-01A	TCGA-06-0178-01A	TCGA-06-0184-01A	TCGA-06-0187-01A	TCGA-06-0190-01A	TCGA-06-0190-02A	TCGA-06-0210-01A	TCGA-06-0210-02A	TCGA-06-0211-01A	TCGA-06-0211-01B	TCGA-06-0211-02A	TCGA-06-0219-01A	TCGA-06-0221-02A	TCGA-06-0238-01A	TCGA-06-0644-01A	TCGA-06-0645-01A	TCGA-06-0646-01A	TCGA-06-0649-01B	TCGA-06-0686-01A	TCGA-06-0743-01A	TCGA-06-0744-01A	TCGA-06-0745-01A	TCGA-06-0747-01A	TCGA-06-0749-01A	TCGA-06-0750-01A	TCGA-06-0878-01A	TCGA-06-0882-01A	TCGA-06-1804-01A	TCGA-06-2557-01A	TCGA-06-2558-01A	TCGA-06-2559-01A
MHC-II	6.57801	6.73268	6.58917	5.76507	7.35255	5.13145	5.59337	7.43264	9.17084	7.64237	5.4398	6.77882	6.84017	7.43275	6.62132	7.37071	5.26676	9.28358	5.18022	5.69618	8.28892	6.68937	6.88505	6.734	6.34476	7.06932	8.15662	7.3021	7.83756	5.75659	4.66576	6.79312	6.881	7.44725	5.92507	7.52383	6.27327	6.39092	6.98141	8.01229	5.34337	6.12104	6.73821	5.85618	6.39694	6.03928	8.32789	5.95572	6.69586
Immunoscore	6.59567	8.59152	7.65183	8.20339	8.48318	6.81684	7.6375	7.21855	10.0825	8.16861	7.16086	7.25543	8.44568	9.99424	7.72992	7.78487	6.52424	8.92317	6.26848	6.90808	7.20867	8.09671	7.85896	8.52618	7.41028	8.53156	7.84189	7.28663	8.56878	7.49066	6.17483	7.6621	8.30138	8.41782	7.6102	7.26053	5.50601	7.87708	7.34102	7.5308	6.64309	6.78611	8.25969	6.92666	7.61283	7.17336	8.69928	7.40652	6.94618
T cell Inflam	6.05764	8.27818	7.3598	7.7076	8.70892	6.37875	7.25838	7.72012	10.0824	7.83318	6.72123	7.24421	8.27293	9.30478	7.27826	7.41785	5.42451	9.24845	5.60519	6.85379	7.34287	6.89659	8.50731	8.34721	7.07901	8.13179	7.3618	6.6111	7.58896	6.95163	5.90411	7.61271	8.47976	7.73668	6.82578	7.80994	4.82758	6.74373	6.89516	7.49639	5.7679	6.16887	7.11156	6.79074	7.46063	6.78642	8.87855	6.87546	6.3266
CYT	4.35712	7.86481	7.46437	6.69185	7.23221	5.07962	5.1427	5.68589	9.15738	6.80776	6.51343	7.86106	8.02237	8.53126	7.36226	5.75216	5.96961	8.56705	5.05164	3.00008	7.4366	5.89967	8.33968	7.95448	6.41009	7.10058	7.58301	6.85878	8.32607	5.91724	3.86247	7.5168	8.00005	6.81741	5.80274	6.63661	4.71438	7.41916	6.03237	6.87493	3.74593	5.33267	6.38564	6.09151	6.39964	5.60473	8.15573	6.69154	5.33089
Chemokine	5.018	8.01967	5.89444	7.12063	7.29581	4.88156	5.77713	6.06045	10.0347	8.13953	6.69823	7.90436	8.01	9.14932	6.02307	6.31095	5.56115	8.9037	4.5008	6.72389	5.75384	5.86432	7.60196	7.76097	6.24193	7.08265	6.14635	5.27208	7.79194	7.30167	5.35581	7.75258	7.09008	7.44466	6.6355	6.12792	4.02157	5.89547	5.58705	6.41018	5.15533	6.22161	7.66131	5.72431	6.07876	5.79715	8.73414	5.14493	5.14375
INF-g	7.75919	8.29316	7.80202	8.10133	8.5608	7.73729	8.0765	8.52186	9.13476	8.22752	7.4871	6.65727	7.98492	8.83404	8.01703	8.64769	6.62119	8.97677	7.40379	7.00078	8.64224	8.36629	8.21781	8.11373	8.11168	8.33536	8.32891	8.22266	8.47067	7.73379	7.16575	7.90906	8.32384	8.46501	8.41047	8.08812	6.67839	7.71633	7.45545	8.04667	7.80369	7.88427	8.18399	7.08261	8.45812	8.31025	9.07727	7.75758	7.61488
MHC-I	10.1394	10.4105	9.53323	8.83812	10.7279	7.16724	9.27568	10.509	12.0163	9.6539	9.13022	10.0335	8.89117	10.1372	8.73156	10.9143	8.05055	8.17648	10.2669	7.39657	11.824	10.7663	9.91265	9.77003	9.13109	9.31924	11.3156	11.6358	12.0757	10.9562	8.78667	9.66512	12.0102	9.30961	9.9157	11.4644	9.73402	8.184	8.29222	11.6718	9.11275	10.9011	10.2711	11.0622	9.83215	10.1722	12.7043	9.09467	7.48012
[truncated: 119 more columns]

## Sheet: 3d
	TCGA-02-0047-01A	TCGA-02-0055-01A	TCGA-02-2483-01A	TCGA-02-2485-01A	TCGA-02-2486-01A	TCGA-06-0125-01A	TCGA-06-0125-02A	TCGA-06-0129-01A	TCGA-06-0130-01A	TCGA-06-0132-01A	TCGA-06-0138-01A	TCGA-06-0139-01A	TCGA-06-0141-01A	TCGA-06-0152-02A	TCGA-06-0157-01A	TCGA-06-0158-01A	TCGA-06-0168-01A	TCGA-06-0171-02A	TCGA-06-0174-01A	TCGA-06-0178-01A	TCGA-06-0184-01A	TCGA-06-0187-01A	TCGA-06-0190-01A	TCGA-06-0190-02A	TCGA-06-0210-01A	TCGA-06-0210-02A	TCGA-06-0211-01A	TCGA-06-0211-01B	TCGA-06-0211-02A	TCGA-06-0219-01A	TCGA-06-0221-02A	TCGA-06-0238-01A	TCGA-06-0644-01A	TCGA-06-0645-01A	TCGA-06-0646-01A	TCGA-06-0649-01B	TCGA-06-0686-01A	TCGA-06-0743-01A	TCGA-06-0744-01A	TCGA-06-0745-01A	TCGA-06-0747-01A	TCGA-06-0749-01A	TCGA-06-0750-01A	TCGA-06-0878-01A	TCGA-06-0882-01A	TCGA-06-1804-01A	TCGA-06-2557-01A	TCGA-06-2558-01A	TCGA-06-2559-01A
Monocyte	6.18424	8.21291	6.26222	5.53455	6.64427	6.13451	5.71914	6.26919	8.09672	6.39314	6.91982	6.94	7.87149	7.64521	6.61812	6.64138	4.50289	9.47036	5.84947	5.3874	6.44283	6.43617	7.32175	7.86842	7.68615	7.00861	7.07606	6.26247	7.71741	5.65151	6.88559	6.74128	7.35004	6.79206	7.41354	7.00636	4.75306	5.68773	6.15323	6.78266	5.01312	5.51006	7.40413	5.46996	7.22253	7.75083	6.95455	7.08997	5.69018
TAM1_Mo	9.7378	11.4916	9.81676	9.15631	11.1567	9.1619	9.59126	9.50725	12.1128	10.5407	9.95451	10.3575	11.0132	10.9009	10.1333	10.0642	8.39634	12.1713	8.93495	9.31932	10.7272	9.73097	10.9928	11.2891	10.462	10.8428	10.5506	9.78887	10.758	9.67476	8.21925	10.3945	11.4226	10.8914	10.031	10.5837	8.61058	9.26973	9.40059	10.7293	9.11257	9.6451	10.4118	9.38186	10.5877	8.56051	11.1489	9.77318	9.72374
TAM2_Mg	8.27552	8.02652	7.60272	7.49445	8.65742	7.76211	8.16435	9.47655	8.87799	9.1775	8.01182	7.82781	8.95459	8.78974	8.42819	9.24626	6.18509	9.8946	7.91448	7.38028	9.53514	8.54486	8.65702	8.127	9.27935	9.49703	8.72974	8.57485	8.74324	8.45334	7.05256	8.33352	8.40644	9.60486	8.57742	8.73643	6.49905	7.52395	7.97	8.51126	7.94865	8.34378	7.79582	7.40075	9.28163	8.4416	9.38044	8.17881	8.28996
cDC1	4.29166	4.40033	2.6312	3.48772	3.3128	3.4881	4.29851	2.41849	5.20652	3.68867	3.4354	2.70376	5.62347	4.14909	4.0565	2.91332	2.88923	5.49219	2.56313	2.79271	4.71083	2.50036	4.79502	4.48137	3.53087	4.88079	4.61733	3.15659	3.36905	3.04679	2.67274	3.4414	4.1787	3.77001	3.1276	3.99759	2.52715	3.52621	3.6447	4.02405	3.14123	3.17348	3.75626	2.37598	4.23027	4.40436	4.81246	2.63568	3.52535
cDC2	0.807324	1.96938	1.00732	1.97425	0.847964	0.870498	1.04616	0.613091	2.87911	3.75211	1.59686	2.36959	3.91024	3.59383	2.48955	1.21597	0.760142	4.89651	0.422137	1.33919	1.41228	1.74557	2.34971	3.57125	1.8344	1.75786	3.21081	2.35821	2.64343	0.805864	2.45184	2.42591	3.01685	3.25604	1.44217	2.48269	2.9004	2.64557	0.762717	1.73764	0.525614	1.56642	2.96734	1.96302	2.99544	0.314456	3.75317	0.830389	1.01391
MigDC	4.80987	5.6092	4.79066	5.75967	4.8596	5.17653	4.67657	5.39589	6.91558	5.19157	4.63435	3.75117	5.94936	7.51767	5.82938	5.45419	3.69442	6.4762	5.02781	4.52672	4.98329	4.40296	5.86987	5.76625	5.61674	5.89665	5.45646	5.50049	6.283	4.0973	5.21591	5.92775	5.81275	5.75399	5.34483	4.60692	3.87859	4.73202	5.05258	5.08095	4.239	5.34029	4.58326	4.07792	5.52379	4.5945	6.78486	5.18515	4.82824
pDC	5.10364	5.46293	5.05041	6.20281	6.72082	6.2722	4.87683	5.54649	7.1716	6.12649	5.82633	3.73107	6.21948	6.49745	6.20349	7.07761	4.75088	6.50131	6.00355	5.21962	7.30707	5.84406	6.63709	6.10585	5.498	6.38351	6.04207	6.51899	6.27238	5.93985	4.92024	6.15417	6.35502	6.18778	6.02111	3.66214	5.6138	6.20169	6.08924	6.42301	6.36833	6.50566	5.93508	4.39031	6.67652	6.16121	6.44171	6.04182	5.49734
Pre-DC	5.53839	5.81206	5.40686	5.52373	6.36131	4.99186	5.47193	5.78349	6.86597	5.96417	5.38067	5.05511	6.42214	6.98342	5.98645	6.17052	4.54426	6.95277	4.3612	4.6799	5.75971	5.26507	6.12407	7.18364	5.62085	6.29138	5.84655	4.91184	5.77408	4.87202	5.40321	5.66242	6.38604	5.86792	5.47904	6.03838	3.86721	5.82961	5.29951	5.34437	5.02308	5.93186	5.26406	4.51522	5.92175	5.95356	6.92245	5.08306	4.79085
Mast	0	2.06173	0.956686	1.46171	0.773976	1.22172	1.51768	0	1.80065	0	0	0	1.48667	0.333333	1.82681	0	0.539544	0	0	0	0	0.333333	0.333333	4.45355	0.333333	0	0	0	0.333333	0.861654	0.861654	0.861654	2.64634	0.528321	0	0.528321	0.333333	0.333333	1.9277e-08	0.666667	0	0	1.36239	0	2.3218	0.333333	1.29576	0.333333	0
NK1	4.90304	6.32836	5.84049	5.43434	5.1154	5.04534	4.92682	3.74453	6.37478	5.72366	6.06595	5.40238	5.72347	6.39886	6.10573	5.67494	4.00278	6.68843	3.90359	6.41473	5.29965	5.56007	5.43281	6.53574	5.93658	6.52626	4.97521	6.0205	6.18829	5.40182	5.25005	5.96138	5.99617	5.96253	6.23843	5.16033	4.77023	5.34602	4.25792	6.02143	3.92512	4.83323	6.31279	3.29937	4.55968	4.70606	4.73235	5.28685	4.72056
NK2	1.361	4.67984	4.85674	3.19019	3.52304	3.17974	1.79368	1.94899	6.15292	4.34287	3.77275	4.39266	4.05862	5.66165	3.91747	2.82372	2.91223	4.9513	2.40531	5.06176	3.78129	4.78636	1.97821	5.2766	3.08583	4.85374	2.74858	3.33511	3.67344	3.58768	2.7563	2.93382	2.95393	4.27259	5.3501	3.79835	1.7196	2.81612	2.96453	2.95725	2.57555	3.01912	5.22701	0	1.73154	3.07801	2.90829	3.35235	1.84467
Tcells	0.761712	0	0	2.60637	2.52758	0.537413	0	0	0	1.8819	0	1.40428	0	0	0	0	0	3.11989	0	0	0.255191	2.13316	0	0	2.86817	2.99548	0	0.00365059	2.5006	0	0.703678	3.30333	0	2.0365	0	2.87822	1.4984	1.78359	2.88902	2.45466	0	0	0	0	1.08972	0	2.47215	2.92338	2.12547
Treg	0.190428	1.33374	0	1.02764	0.631894	0.559669	0.505476	0	0	0.470476	0	1.02618	0.450333	0.725455	0.190187	0.3431	0	0.779973	0.0368938	0	0.0637978	0.634602	0.564508	1.26125	1.20812	0.851127	0.66265	0.000912647	1.58998	0.0164477	0.17592	0.825833	0.762781	1.7127	0	1.60078	0.3746	0.775233	0.722256	0.613665	0.409226	0	0.361822	0.763281	0.272429	0.445552	1.01967	0.730846	0.531368
Bcells	0.696124	3.05747	1.6514	3.41687	1.58496	1.02181	1.05664	1.91855	3.1252	3.21355	0.883352	1.10731	2.8219	3.10686	2.35377	1.23348	2.12709	3.79933	1.41598	1.36572	2.41695	1.57756	1.41598	4.46212	1.39584	2.0255	1.36249	3.11485	2.46202	2.35047	3.92765	1.64668	4.75662	1.26912	1.36249	2.87204	1.15314	1.49792	2.89856	1.27139	1.3023	1.44064	3.21915	0.848549	3.28443	3.39139	3.62053	2.50867	1.19499
Plasma B	4.00879	6.41959	5.09262	3.58032	8.09478	6.49594	4.88878	4.3938	9.81773	7.5707	3.64642	8.51931	9.68896	4.72935	4.93466	4.20146	4.33267	8.67414	4.66806	6.90515	7.15261	4.3731	6.00345	10.787	4.32193	6.921	4.56644	4.53786	8.49883	6.17046	6.79062	8.99151	10.3511	6.89839	5.8	9.71056	4.12159	4.91122	4.5705	4.5948	5.33321	5.92134	7.68922	4.33089	3.83008	6.97493	9.88998	4.41782	4.91532
	TCGA-02-0047-01A	TCGA-02-0055-01A	TCGA-02-2483-01A	TCGA-02-2485-01A	TCGA-02-2486-01A	TCGA-06-0125-01A	TCGA-06-0125-02A	TCGA-06-0129-01A	TCGA-06-0130-01A	TCGA-06-0132-01A	TCGA-06-0138-01A	TCGA-06-0139-01A	TCGA-06-0141-01A	TCGA-06-0152-02A	TCGA-06-0157-01A	TCGA-06-0158-01A	TCGA-06-0168-01A	TCGA-06-0171-02A	TCGA-06-0174-01A	TCGA-06-0178-01A	TCGA-06-0184-01A	TCGA-06-0187-01A	TCGA-06-0190-01A	TCGA-06-0190-02A	TCGA-06-0210-01A	TCGA-06-0210-02A	TCGA-06-0211-01A	TCGA-06-0211-01B	TCGA-06-0211-02A	TCGA-06-0219-01A	TCGA-06-0221-02A	TCGA-06-0238-01A	TCGA-06-0644-01A	TCGA-06-0645-01A	TCGA-06-0646-01A	TCGA-06-0649-01B	TCGA-06-0686-01A	TCGA-06-0743-01A	TCGA-06-0744-01A	TCGA-06-0745-01A	TCGA-06-0747-01A	TCGA-06-0749-01A	TCGA-06-0750-01A	TCGA-06-0878-01A	TCGA-06-0882-01A	TCGA-06-1804-01A	TCGA-06-2557-01A	TCGA-06-2558-01A	TCGA-06-2559-01A
MHC-II	6.57801	6.73268	6.58917	5.76507	7.35255	5.13145	5.59337	7.43264	9.17084	7.64237	5.4398	6.77882	6.84017	7.43275	6.62132	7.37071	5.26676	9.28358	5.18022	5.69618	8.28892	6.68937	6.88505	6.734	6.34476	7.06932	8.15662	7.3021	7.83756	5.75659	4.66576	6.79312	6.881	7.44725	5.92507	7.52383	6.27327	6.39092	6.98141	8.01229	5.34337	6.12104	6.73821	5.85618	6.39694	6.03928	8.32789	5.95572	6.69586
Immunoscore	6.59567	8.59152	7.65183	8.20339	8.48318	6.81684	7.6375	7.21855	10.0825	8.16861	7.16086	7.25543	8.44568	9.99424	7.72992	7.78487	6.52424	8.92317	6.26848	6.90808	7.20867	8.09671	7.85896	8.52618	7.41028	8.53156	7.84189	7.28663	8.56878	7.49066	6.17483	7.6621	8.30138	8.41782	7.6102	7.26053	5.50601	7.87708	7.34102	7.5308	6.64309	6.78611	8.25969	6.92666	7.61283	7.17336	8.69928	7.40652	6.94618
T cell Inflam	6.05764	8.27818	7.3598	7.7076	8.70892	6.37875	7.25838	7.72012	10.0824	7.83318	6.72123	7.24421	8.27293	9.30478	7.27826	7.41785	5.42451	9.24845	5.60519	6.85379	7.34287	6.89659	8.50731	8.34721	7.07901	8.13179	7.3618	6.6111	7.58896	6.95163	5.90411	7.61271	8.47976	7.73668	6.82578	7.80994	4.82758	6.74373	6.89516	7.49639	5.7679	6.16887	7.11156	6.79074	7.46063	6.78642	8.87855	6.87546	6.3266
CYT	4.35712	7.86481	7.46437	6.69185	7.23221	5.07962	5.1427	5.68589	9.15738	6.80776	6.51343	7.86106	8.02237	8.53126	7.36226	5.75216	5.96961	8.56705	5.05164	3.00008	7.4366	5.89967	8.33968	7.95448	6.41009	7.10058	7.58301	6.85878	8.32607	5.91724	3.86247	7.5168	8.00005	6.81741	5.80274	6.63661	4.71438	7.41916	6.03237	6.87493	3.74593	5.33267	6.38564	6.09151	6.39964	5.60473	8.15573	6.69154	5.33089
Chemokine	5.018	8.01967	5.89444	7.12063	7.29581	4.88156	5.77713	6.06045	10.0347	8.13953	6.69823	7.90436	8.01	9.14932	6.02307	6.31095	5.56115	8.9037	4.5008	6.72389	5.75384	5.86432	7.60196	7.76097	6.24193	7.08265	6.14635	5.27208	7.79194	7.30167	5.35581	7.75258	7.09008	7.44466	6.6355	6.12792	4.02157	5.89547	5.58705	6.41018	5.15533	6.22161	7.66131	5.72431	6.07876	5.79715	8.73414	5.14493	5.14375
INF-g	7.75919	8.29316	7.80202	8.10133	8.5608	7.73729	8.0765	8.52186	9.13476	8.22752	7.4871	6.65727	7.98492	8.83404	8.01703	8.64769	6.62119	8.97677	7.40379	7.00078	8.64224	8.36629	8.21781	8.11373	8.11168	8.33536	8.32891	8.22266	8.47067	7.73379	7.16575	7.90906	8.32384	8.46501	8.41047	8.08812	6.67839	7.71633	7.45545	8.04667	7.80369	7.88427	8.18399	7.08261	8.45812	8.31025	9.07727	7.75758	7.61488
MHC-I	10.1394	10.4105	9.53323	8.83812	10.7279	7.16724	9.27568	10.509	12.0163	9.6539	9.13022	10.0335	8.89117	10.1372	8.73156	10.9143	8.05055	8.17648	10.2669	7.39657	11.824	10.7663	9.91265	9.77003	9.13109	9.31924	11.3156	11.6358	12.0757	10.9562	8.78667	9.66512	12.0102	9.30961	9.9157	11.4644	9.73402	8.184	8.29222	11.6718	9.11275	10.9011	10.2711	11.0622	9.83215	10.1722	12.7043	9.09467	7.48012
[truncated: 119 more columns]

## Sheet: 4a
LAML	THYM	ACC	KICH	TGCT	DLBC	PRAD	LUSC	UCS	CESC	SKCM	BLCA	UVM	BRCA	OV	CHOL	KIRP	PCPG	MESO	KIRC	UCEC	HNSC	ESCA	LGG	STAD	LUAD	PAAD	READ	LIHC	COAD	GBM	SARC	THCA
15.8371	75.5843	10.0865	201.835	110.906	169.268	278.064	279.528	199.579	122.675	50.4847	106.122	879.469	75.8249	125.774	1000	532.169	925.79	145.122	664.304	83.0325	1975.66	658.064	795.049	956.727	1673.1	487.317	760.749	2848.02	1190.04	1005.56	1624.51	6430.92
21.1662	81.4863	68.0445	43.703	150.122	78.1592	190.082	458.135	182.182	627.51	139.717	49.9376	516.712	302.338	222.456	97.1984	437.121	1339.22	272.019	518.079	2377.05	5360.66	2023.4	1884.75	1171.71	2982.61	622.054	795.557	3327.25	2629.41	2526.7	766.803	496.043
530.123	59.2672	207.969	60.4185	137.532	346.853	93.0147	219.487	113.589	117.89	1041.84	369.031	359.854	281.958	84.9776	1672.06	372.917	296.949	535.876	585.404	479.881	685.819	445.434	1613.15	1615.54	7821.93	9384.21	1490.23	1483.97	881.009	410.765	627.831	665.285
109.175	32.1248	30.2091	17.7976	75.4148	105.16	192.493	74.0507	555.695	207.734	200.649	44.1623	258.32	396.773	18.2596	1152.2	2588.49	528.511	936.792	597.248	1414.8	468.443	486.354	328.031	108.586	898.348	922.209	293.376	929.232	1922.12	1456.67	6138.42	2304.31
29.5001	67.4064	31.296	33.9623	62.4104	123.413	74.0647	1706.12	217.24	114.503	575.314	151.498	307.601	398.723	130.636	225.236	192.157	430.06	688.732	543.182	1328.2	2682.07	840.099	614.803	700.455	1174.1	2124.33	1031.7	744.501	223.071	7650	2120.28	2206.47
10.1298	131.04	194.545	83.3711	85.488	103.547	27.3876	626.369	782.552	3448.84	386.861	238.245	211.567	168.353	47.4144	1049.83	282.359	356.086	5795.58	655.995	128.796	3094.6	910.131	749.612	1513.51	346.644	859.245	2095.78	1049.04	632.611	2429.01	1497.97	407.055
2.68639	200.891	888.52	73.1606	88.2789	125.465	173.789	203.434	102.901	501.775	109.388	79.5207	5.8182	33.4728	13.9511	371.867	629.771	1216.72	304.705	261.556	120.774	832.98	1522.03	939.681	2047.7	340.412	596.269	549.131	1280	1070.38	2289.21	551.089	13013
32.8728	19.1052	76.4956	40.1829	61.1285	189.769	146.435	123.121	49.7405	631.999	5663.02	336.188	125.566	143.259	24.3469	878.343	440.401	482.248	258.907	691.837	187.066	90.3742	2430.26	1345.94	343.572	9277.82	1085.5	611.094	3726.83	120.821	550.085	2542.1	2098.48
32.5765	83.2472	96.723	29.5365	115.99	138.945	331.411	48.5374	130.665	302.635	793.727	282.627	26.3457	625.259	272.536	373.908	525.056	332.034	1276.39	347.345	1794.1	255.25	1224.13	1253.32	2772.83	1025.78	933.798	220.348	893.515	348.323	2223.83	1375.09	1782.12
778.64	54.2573	2206.08	287.891	131.409	68.9433	209.48	239.356	910.018	865.23	1063.95	98.6755	132.55	239.243	631.837	709.736	573.652	694.175	164.676	197.326	546.906	1747.3	221.723	5388.14	476.366	265.268	1166.18	4203.52	314.044	1035.26	648.975	1211.99	803.501
613.421	40.2028	141.857	410.807	323.09	52.0099	801.646	75.0868	734.885	116.979	591.928	72.5412	912.432	236.05	261.556	1179.76	1987.95	840.805	75.7517	559.497	73.4958	2348.55	2160.74	845.094	1443.89	2609.61	461.307	1273.34	1489.45	2926.7	677.954	85.1979	488.442
7.38469	150.248	69.1748	166.072	236.753	113.309	235.153	70.2948	646.765	50.9698	593.548	215.99	859.381	348.123	223.223	303.352	182.202	700.79	1543.36	1350.92	2259.04	540.957	1058.35	6120.62	405.662	2741.3	1043.27	4360.83	166.583	1054.62	1213.04	751.301	765.325
204.45	118.059	139.706	265.275	88.7346	138.229	323.116	158.957	501.945	52.1638	291.538	76.6836	242.942	824.511	255.696	158.205	700.602	487.625	1075.49	556.626	1521.76	270.571	176.428	1463.29	1133.09	3374.76	3746.98	358.882	320.099	667.448	1569.55	1084.97	1274.1
32.2764	27.4596	162.95	182.6	481.638	26.2569	392.289	274.829	181.859	1557.03	3320.54	360.716	1381.01	540.024	341.965	515.254	7342.71	830.61	2085.33	697.658	610.494	4957.48	342.671	760.41	1016.34	1290.81	1120.59	105.283	315.815	1754.81	1268.3	567.77	784.289
51.1811	91.6521	718.528	174.912	174.807	95.9545	222.256	155.075	2853.9	40.1838	606.538	45.0363	8.3634	290.443	306.865	169.686	515.485	409.208	138.566	524.446	2643.89	64.1602	1220.69	539.909	1036.06	3076.45	501.252	399.919	3415.73	266.028	522.936	363.445	840.591
223.922	62.7907	698.427	48.4023	392.552	135.823	111.368	294.768	153.74	76.1954	39.0394	1442.42	16.6574	79.4201	603.19	285.674	1754.84	480.841	244.553	430.924	2347.01	777.106	633.75	356.116	130.02	4955.56	2649.56	518.629	1500.18	1034.99	1151.89	95.3354	2720.72
133.801	19.6025	191.879	43.8218	127.586	55.3571	277.183	150.283	635.417	72.1858	436.994	439.096	653.258	678.346	97.7482	294.936	485.129	306.296	313.947	829.609	298.113	426.367	127.332	970.32	2915	391.393	285.039	5259.41	1600.34	1371.87	713.061	602.204	237.814
33.4287	29.4327	42.7155	64.6855	292.784	67.3854	82.7554	219.103	449.204	386.313	1190.27	198.02	2542.62	262.027	271.198	538.53	1401.97	676.314	1492.53	160.52	476.398	1334.77	1369.54	606.391	306.849	1851.27	517.595	947.817	1374.61	1627.17	242.168	7128.71	193.046
16.9051	24.4821	66.2438	126.98	240.647	72.7273	311.164	48.7544	845.576	71.912	21.1318	235.968	715.617	81.3764	233.438	377.81	659.623	1130.35	1548.5	518.745	1893.07	2477.68	192.573	359.126	1924.19	327.373	1784.99	715.18	769.472	2702.35	859.245	2702.29	765.269
52.2821	48.3592	66.3793	129.322	523.092	75.2284	162.588	1779.98	107.259	593.162	89.8407	2122.87	602.906	271.434	122.309	387.3	244.588	736.667	371.663	340.729	120.785	391.765	3295.39	610.673	366.778	205.784	727.32	971.641	745.184	1855.76	1074.13	956.828	4298.83
17.7425	50.6879	173.313	125.219	523.443	52.6316	160.968	3518.32	409.215	795.455	686.201	46.4765	46.1255	182.753	166.877	419.554	759.239	82.5574	162.528	571.243	2282.76	629.093	778.879	778.043	689.07	340.801	1508.91	749.586	1433.65	1132.35	1414.75	4723.89	1027.83
4.11359	68.8108	48.7484	405.398	184.1	198.582	172.487	446.142	45.2418	78.6562	243.29	130.179	4.1638	283.281	180.865	91.3758	733.554	764.822	294.043	729.774	148.918	478.974	818.073	744.302	687.957	877.448	723.172	1217.39	2687.53	3671.87	3400.8	279.404	920.115
73.0267	65.5795	324.475	131.395	155.003	12.9586	368.12	779.063	180.244	212.417	10326	254.94	674.789	232.884	1409.74	940.092	581.264	175.364	468.31	594.537	5449.22	417.863	2606.81	881.034	2382.3	4783.7	229.674	1249.21	561.813	1476.84	3219.26	1670.65	635.352
137.141	41.9756	329.108	56.751	45.3935	58.7406	160.864	150.583	164.821	74.6937	330.416	190.291	1129.04	348.245	154.018	217.88	247.438	797.988	663.608	465.283	916.389	511.151	1490.52	1503.96	392.285	3146.32	1033.01	442.802	327.092	347.649	1139.39	2229.44	642.528
23.5348	57.518	39.5856	175.623	162.399	174.425	113.443	297.753	299.664	785.688	943.351	324.971	201.566	269.492	50.3884	575.087	1237.64	1069.44	1051.25	680.013	320.199	165.069	113.597	383.541	1547.54	678.788	1602.7	326.822	1731.54	992.572	931.426	2897.18	2725.03
197.431	245.602	123.179	19.2287	153.348	19.7905	244.147	710.097	276.949	242.153	50.7414	394.418	1212.69	181.518	17.173	431.331	2232.18	612.298	152.618	791.667	2030.16	372.421	221.155	688.312	680.04	331.41	337.677	2769.63	194.19	830.216	678.762	3268.59	6867.87
19.3233	39.7891	35.3063	41.437	163.671	41.2814	266.385	196.395	228.106	3120.51	628.358	74.961	212.465	136.641	520.149	575.088	913.795	213.706	142.95	724.06	248.741	743.005	547.522	1009.99	14104.1	1976.03	3240.55	2747.84	405.208	735.22	1229.16	6161.04	841.373
18.2857	95.6798	706.011	130.692	358.612	173.181	289.272	156.203	38.652	9322.42	258.075	83.225	20.8333	341.821	43.5278	893.887	450.567	611.753	203.83	869.763	634.616	1829.03	784.129	627.742	439.623	1351.12	1152.1	182.559	966.137	1224.14	458.647	1836.91	1515.02
25.1391	84.8747	78.4822	60.3506	523.913	122.728	685.477	1260.6	999.665	381.317	139.681	4033.53	317.908	200.459	25.993	132.524	523.464	978.475	3970.03	2552.22	541.699	1004.54	1167	1231.34	11391.2	794.139	1636.63	4240.47	535.008	2790.9	844.291	9916.1	1281.32
20.6098	17.1674	152.262	50.6224	314.807	41.8313	237.221	322.363	81.9033	269.165	1081.14	102.896	3418.18	240.065	94.9314	513.29	573.393	1372.58	807.945	1643.16	1832.19	2708.22	462.408	1620.01	1890.99	1545.25	14.3636	2123.22	1312.76	445.243	6026.84	1385.06	1357.69
35.314	12.9099	96.0537	70.6004	124.509	211.34	177.397	1198.12	1525.07	244.388	13621.8	63.8183	275.862	242.891	600.967	414.625	288.725	1153.04	4225.19	346.239	569.943	1323.86	549.386	1316.64	616.597	2460.87	375.872	685.536	3400.27	1491.98	543.649	3044.2	748.649
28.0869	47.5988	4.7569	100.776	182.665	225	186.4	1277.26	358.455	3788.82	170.309	122.1	686.363	138.99	428.636	156.492	619.413	389.429	1751.2	570.649	2904.83	5171.56	516.372	806.184	575.916	698.376	621.824	1283.35	368.219	2215.27	900.1	3582.74	4994.67
1.67815	64.0194	89.4345	59.3071	86.9647	90.5753	157.796	323.634	233.363	1394.86	6737.84	59.5883	56.6362	826.538	1458.69	188.94	300.062	253.128	458.095	590.773	307.595	336.515	7150.15	838.442	760.689	539.528	245.7	1542.4	380.822	463.058	710.607	4430.32	461.988
14.1519	121.153	43.1872	65.8744	179.326	216.213	114.596	1219.38	155.035	123.471	154.103	2992.29	1106.83	306.45	96.6118	229.29	294.829	1086.06	123.683	1331.91	3376.83	584.046	968.587	939.375	143.941	290.773	44.4106	1011.82	1844.05	3382.47	976.693	3071.68	3633.45
13.0549	95.5651	28.4605	78.1395	160.377	97.1129	353.242	350.964	39.0476	57.6606	70.65	69.3642	299.022	584.021	14.5564	540.741	1763.97	176.785	1112.16	130.871	1041.44	2123.77	6594.32	1448.85	855.198	6312.56	202.635	1983.95	1350.12	134.632	941.706	1272.84	588.717
20.8003	20.5993	16.2478	279.34	505.067	152.515	336.962	228.158	223.049	47.2214	270.51	286.453	155.365	327.748	505.818	4478.62	2480.15	422.676	285.509	1550.74	105.926	127.144	3934.05	854.819	823.091	6542.72	1311.51	382.149	1912.17	973.73	903.036	126.865	1555.22
8.52344	36.7751	22.508	80.8857	146.86	116.122	173.913	224.778	121.122	139.059	45.377	617.252	149.321	129.344	181.293		654.076	710.969	4834.7	462.341	75.3247	49.0151	590.005	323.606	1073.94	778.024	725.691	213.489	711.682	2057.45	890.963	486.613	905.499
39.2614	69.9966	293.286	96.9912	38.0624	185.462	41.847	2195.66	248.323	2383.06	771.023	105.768	2922.79	347.787	199.158		135.161	300.416	129.329	1055.29	645.008	96.459	354.085	1535.88	1158.39	3895.8	695.048	1010.56	2590.07	1217.52	3406.92	1309.74	3262.77
579.419	33.6134	140.784	178.717	557.386	116.413	213.358	53.9546	206.436	465.953	847.598	152.108	557.442	328.565	177.976		937.396	487.076	323.593	694.259	548.861	2492.14	4152.73	1055.89	955.311	279.396	4573.98	1348.04	270.141	184.42	529.01	686.229	3633.97
41.5226	192.288	257.696	102.877	37.4004	321.469	168.096	2437.82	211.126	106.031	104.436	234.095	80.9441	132.525	834.922		1054.88	794.237	359.485	401.075	104.106	196.548	1166.96	635.306	371.158	2569.86	434.645	228.473	2430.28	1005.19	671.123	1466.64	282.097
225.889	51.6874	480.787	170.325	361.878	138.947	116.826	192.392	365.07	677.555	19.3798	132.992	13.6676	225.659	524.053		2692.9	904.11	765.181	1573.7	234.043	179.381	2240	1221.9	921.37	1875.47	516.821	1063.96	1178.67	3824.28	1584.58	4622.18	975.592
41.0266	266.191	903.661	7874.44	244.842	99.0453	290.715	185.844	171.779	33.8983	58.7593	731.362	594.234	275.066	692.555		287.196	490.206	441.468	890.625	1105.72	412.39	950.72	809.604	1534.2	1870.08	388.93	1152.63	126.874	363.082	1763.7	5534.96	196.588
63.7158	105.481	343.113	67.0695	479.805	124.361	178.616	816.847	1553.84	140.132	1238.82	55.2454	118.617	227.044	587.064		128.651	947.44	32.1716	626.85	267.001	936.962	620.214	1837.9	584.633	2779.58	2243.82	3375.51	1735.1	1316.32	1262.7	3888.43	892.731
11.4578	120.901	27.7671	77.634	125.494	311.743	177.023	173.034	50.2587	378.351	639.295	159.487	4986.6	1028.35	261.61		152.308	154.525	995.821	906.362	225.411	1658.62	40.6232	1746.12	82.2758	1005.46	135.011	700.195	868.805	487.805	462.673	1854.94	953.423
64.2957	63.1818	44.2824	135.454	1719.32	331.15	520.626	64.7372	314.115	207.517	37.5	146.56	287.37	557.619	424.436		1915.36	217.659	328.237	959.572	459.1	119.601	85.8637	771.878	2137.07	858.77	499.534	615.866	458.374	640.661	1394.95	2397.62	3476.73
21.7811	60.0858	5.7361	532.431	107.89	631.276	176.245	711.656	368.217	957.085	804.729	44.724	541.684	679.572	449.797		1060.23	587.498	1529.6	880.934	127.676	26.487	1096.83	615.65	297.423	791.667	660.75	868.738	153.662	1979.75	812.697	812.107	5242.73
18.4442	47.5318	97.8417	55.7377	88.4755	191.841	397.525	307.738	126.984	677.349	2102.82	4381.7	206.209	269.806	226.119		601.445	552.956	1619.05	625.826	6797.76	485.649	471.409	189.058	2644.32	1149.04	888.521	365.326	1309.05	1389.62	1201.69	1173.89	736.685
141.528	67.0786	111.515	136.594	39.5292	210.781	621.651	525.158	321.445	134.015	1861.32	1489.84	60.6849	682.683	4912.84		548.738	311.887	246.112	635.108	652.92	2758.16	93.4188	998.224	667.512	2992.55	406.04	288.916	2916.79	747.566	2514.55	712.871	3906.36
26.9356	39.9352	21.2054	45.4545	32.0306		237.634	341.133	1277.14	31.1021	160.112	397.053	843.532	79.9613	317.549		375.402	558.342	254.915	824.461	3843.11	619.737	790.406	983.987	445.528	2160.4	3048.81	2118.22	411.754	79.4208	3119.76	957.391	80.703
113.949	47.2942	79.4467	665.5	133.011		151.092	130.089	154.858	3543.75	2493.24	347.401	820.823	101.973	315.207		1025.58	901.95	367.823	1063.5	168.974	285.09	1859.05	479.244	657.524	1281.79	1035.18	593.975	266.577	1467.39	3012.51	4765.44	3560.1
120.71	1415.56	167.122	98.2818	44.1108		273.632	164.088	175.038	533.555	2497.64	195.911	350.957	324.219	201.65		2303.12	114.581	1681.83	688.275	1401.7	3318.99	251.358	1216.84	772.728	2695.04	517.16	1388.31	2645.92	702.913	1166.67	922.555	1818.07
10.1163	182.267	26.1682	138.216	58.5267		327.553	1120.61	54.1082	67.5915	219.195	54.3369	357.724	298.87	47.4824		912.487	313.199	682.956	227.611	2838.18	2752.44	4761.28	541.166	1079.48	4684.06	675.068	499.423	1654.57	526.94	476.889	938.635	2628.05
36.6771	26.5739	77.4142	304.825	64.7819		392.571	208.9	569.175	74.9481	2759.29	4691.12	1537.62	344.692	414.675		1162.7	800	57.8924	724.692	985.344	376.464	415.674	565.396	1764.75	924.617	4778.2	1102.59	526.406	1669.54	674.926	204.934	1608.5
13.5576	110.562	26.8817	210.754	88.172		132.143	234.008	111.74	911.35	126.076	1786.95	61.5385	579.403	158.976		594.249	618.757	1184.58	174.37	77.2367	77.8879	1578.26	1154.7	1654.65	3707.4	1665.1	392.359	1687.65	447.531	953.005	733.864	5388.49
549.009	30.0752	102.928	71.0428	31.1372		278.205	48.8692	623.593	6449.1	238.661	66.9241	362.069	257.824	77.3439		3687.39	329.757	2037.5	1000.9	665.095	951.4	886.524	1338.95	1694.14	2974.49	219.309	606.516	3443.91	1016.64	2632.36	1466.73	3939.39
21.7602	55.5556	145.471	144.731	187.822		139.745	257.173	273.318	2072.16	25.5198	176.466	239.768	113.913	97.355		217.391	27.8131	836.385	709.714	1424.61	576.118	435.573	1351.76	256.4	4538.33	1388.21	265.966	9088.53	1251.45	1051.39	2114.15	1753.71
93.3131	34.3656	119.403	165.598	206.904		275.774	227.278	965.893	666.667	475.326	62.8155	861.872	733.352	1321.23		389.198	936.479	3626.4	105.162	1272.36	590.303	1994.37	549.325	4583.47	708.238	3910.28	2188.47	4220.61	473.752	551.105	1043.57	918.12
63.077	42.4628	8.1411	58.1717	214.79		342.1	170.491		650.087	79.13	3452.48	75	105.905	305.651		419.446	278.493	438.146	566.876	205.692	748.421	265.296	1418.16	145.021	4528.46	930.646	731.901	312.25	165.279	2895.6	1519	6170.13
21.3144	27.2716	78.1096	195.852	137.244		234.495	22.8451		97.973	132.173	25.5963	474.048	220.519	348.434		383.936	1135.31	969.29	426.025	151.904	804.306	607.615	650.507	284.141	1002.01	1384.83	5074.91	799.178	161.819	516.463	1399.05	2735.2
330.679	383.326	18.2004	90.1887	217.707		240.935	917.265		186.559	2951.61	191.788	25.7019	392.983	382.462		943.037	232.511	894.219	107.233	4523.86	1232.61	571.426	1729.11	1887.72	33.2394	234.662	304.67	2529.18	607.632	1663.01	2620.67	7128.23
102.435	52.3799	80.1159	146.695	113.598		305.382	532.635		1075.2	294.244	586.256	270.584	348.92	926.34		1106.45	1088.73	1468.99	66.1402	3229.71	1449.49	364.061	361.467	696.065	953.616	339.653	561.247	2317.85	867.223	1574.2	3974.91	4962.07
93.9078	20.4102	177.196	108.404	135.66		168.75	101.613		29.2683	405.032	492.969	7.4431	391.419	186		619.204	1169.2	599.11	1352.52	81.254	5138.59	219.112	685.571	2693.28	559.954	1754.53	1058.98	1019.53	3560.76	3075.95	639.166	559.307
46.764	75.6197	333.898	37.6142	97.0266		334.739	620.79		221.179	2790.43	44.3116	25.2011	390.048	2111.33		271.047	429.664	1589.36	984.008	872.166	1292.72	1569.19	686.228	371.052	688.566	1219.69	584.34	3361.28	201.151	480.916	1599.62	4557.04
11.4419	56.6459	29.3106	60.5024	54.0373		340.679	136.66		1521.82	885.058	895.77	234.949	337.076	355.099		360.668	794.631	99.5651	66.4834	619.67	1999.54	1017.5	1094.94	1610.11	2068.59	3182.61	1129.67	256.473	849.523	1004.98	973.642	3870.17
39.374	34.8749	87.6482	100.567	229.858		324.937	169.921		638.123	151.377	374.622	3879.86	336.634	592.782		189.474	320.281	1288.24	725.144	4942.83	920.821	1211.23	262.243	418.928	1096.02	4734.76	1220.37	910.288	149.444	1317.91	974.423	699.538
17.7463	36.5385	78.6127		237.351		461.642	105.62		5132.84	10.1246	284.5	261.816	886.405	236.771		771.752	1009.93	60.7855	486.918	632.972	6422.88	1178.28	612.591	1258.98	1341.08	709.621	2432.87	406.068	7316.91	466.272	734.454	2669.79
7.49229	27.828	197.021		272.727		119.559	78.0911		336.479	2938.48	107.547	30.6644	372.479	140.885		811.406	1169.17	1032.75	61.2278	162.028	2527.9	2442.21	347.198	594.146	1982.33	821.596	590.889	2881.62	706.596	922.117	1597.65	1337.92
113.908	103.754	390.512		66.9029		195.766	1111.16		1151.22	2064.4	154.097	276.901	613.038	1047.17		507.22	371.216	236.573	877.445	435.51	812.681	1854.65	1398.96	1224.12	781.609	3010.28	531.18	696.155	1734.42	542.776	1938.57	1982.73
2027.62	74.2814	63.5983		69.2771		298.756	189.752		445.186	526.316	258.749	201.97	504.878	792.736		501.505	811.915	1107.86	712.163	632.687	286.149	1572.35	722.943	2166.66	495.529	950.117	1623.85	2408.92	2865.01	558.354	267.439	750.283
82.9238	14.0204	234.457		148.4		294.015	225.209		475.068	1325.74	133.192	207.921	372.535	817.474		700.697	203.802	213.947	1199.21	3897.45	526.359	643.02	870.347	827.858	286.802	815.733	435.936	514.887	544.582	934.407	1661.04	3731.28
67.9608	103.537	356.293		166.288		256.748	3323.89		440.868	230.629	198.31	9.6079	596.263	546.165		860.708	849.324	1691.33	265.54	780.588	1582.99	4603.06	544.891	401.795	3348.87	898.575	460.882	6319.85	811.495	778.842	1210.63	10226
33.3375	25.2343	315.849		374.969		318.726	111.281		27.8478	2741.9	162.349	723.534	321.89	553.253		556.207	936.125	2214.41	918.305	1125.91	977.423	1327.04	527.665	1091.45	2634.53	722.73	259.415	2129.98	2820.33	266.351	4240.04	5164.26
36.5174	972.766	163.473		243.148		296.768	163.363		23.6486	2110.98	62.2711	918.532	220.955	823.056		623.264	572.297	1285.11	866.279	217.718	257.607	367.997	1486.49	2528.26	151.404	832.467	2121.54	510.77	513.204	407.708	2685.42	3655
33.6732	60.2879	153.028		251.035		202.462	63.7366		137.749	70.8229	145.194	478.649	454.856	240.838		2134.84	355.051	1899.04	226.576	506.762	942.678	13597.2	1223.45	707.034	9343.85	1267.67	207.909	774.46	1496.47	648.116	1393.62	665.356
43.698	80.5369	24.9844		315.194		303.401	55.0949		77.8295	16.3812	164.487	167.036	361.083	123.313		551.768	14.6884	203.577	1403.42	363.774	190.655	1146.45	1305.22	1424.83	3007.92	365.373	609.72	850.829	868.45	1332.26	23876.7	3080.7
511.178	22.9692	89.6798		304.636		262.712	1656.83		1983.6	54.1555	482.64	2510.48	727.63	44.3806		1281.3	770.254	986.715	388.202	3501.81	1990.43	1831.45	276.365	121.908	132.842	1184.88	771.727	1023.9	5751.43	4965.92	2901.23	1048.03
25.8791	79.9049	292.172		43.7086		311.495	42.6887		553.479	399.607	248.209	49.5575	323.825	630.063		406.143	957.221	3076.62	4459.49	4082.91	1411.81	2132.52	1635.11	570.981	117.767	760.427	823.059	604.839	376.635	1264.65	3568.83	1531.56
60.688	81.0787	1548.52		296.761		288.345	50		112.257	94.9829	64.0329	136.7	371.014	1337.97		446.398	425.005	558.79	845.523	264.377	273.564	1961.81	646.358	987.573	111.601	366.112	1776.92	1507.97	2596.91	2455.52	3506.28	1051.71
9.06577	366.728			64.4051		137.362	105.353		368.982	209.115	1088.18	28.7636	538.53	18.4493		250.337	372.479	262.716	611.5	25.3654	2454.89	1155.95	724.844	4068.21	268.767	1177.21	1422.98	1649.51	303.252	1949.93	2965.19	1714.75
8.09391	60.6339			56.4483		177.171	470.199		99.6602	1239.32	412.732	189.433	737.009	1118.55		1477.03	642.101	2243.54	774.825	747.6	785.553	5666.88	498.399	2613.68	1588.83	407.362	1124.18	497.555	527.601	3011.61	3393.92	1556.92
48.926	87.5627			93.2091		96.5562	924.591		1155.98	1148.97	210.671		223.433	336.984		108.069	769.101	710.55	351.982	336.11	427.847	1549.94	2651.57	1014.34	1570.46	1559.06	480.18	354.526	658.797	3691.72	9363.9	1968.63
37.9702	0.8939			15.2116		101.502	263.229		1228.95	110.462	3111.86		286.136	1219.3		1265.28	530.116	334.973	116.351	661.751	2730.16	341.244	643.845	1029.32	1194.45	560.056	359.908	2318.8	3016.09	7757	942.323	115.035
62.9768	56.199			705.55		269.653	2233.49		250.551	1800.03	40.6801		1084.17	893.473		1068.33	1242.58	484.097	377.807	952.224	1820.24	546.992	638.784	1200.27	277.539	1547.32	1040.11	1121.04	201.732	387.81	2732.04	473.71
1.43546	38.4101			130.169		145.434	24.8175		1307.96	49.6716	96.2791		196.482	270.085		530.07	697.325	46.8608	5608.58	468.557	838.927	80.2887	1164.62	9071.35	244.041	923.459	1248.92	3763.19	991.983	1022.36	1348.46	3799.99
7.61526	186.938			341.865		177.519	729.977		52.5873	114.45	96.6394		402.767	464.915		177.311	945.021	129.057	1417.73	3842.34	1118.69	111.755	236.552	1257.1	1158.65	1152.12	1910.14	159.974	192.908	1196.92	4254.44	5004.09
87.5309	8.8885			38.4659		148.792	357.201		86.107	268.707	118.372		603.588	2683.65		615.502	319.033	722.233	588.193	5740.08	213.551	816.357	1345.26	2770.73	492.163	869.156	1511.11	1069.69	556.597	841.966	2783.7	812.248
89.515	96.4005			27.6077		88.8611	29.8324		209.756	333.583	151.503		355.89	921.307		553.267	558.722	1094.54	560.84	564.337	279.893	1523.54	1280.66	1038.42	3390.1	3692.93	789.298	533.809	310.293	1559.64	1981.29	561.806
29.2486	64.2848			30.1976		348.816	966.982		77.467	29.9728	427.845		876.131	2289.5		455.897	1334.78		4346.93	156.464	1072.38	599.914	855.696	2005.55	156.184	1154.6	1752.46	558.709	1515.13	1347.83	503.798	8239.81
542.561	25.9511			50.8515		391.238	176.921		304.244	775.826	168.535		462.814	932.753		288.089	1412.62		364.919	791.842	1818.02	4464.06	1245.19	985.084	2464.61	1207.49	2157.32	2631.66	251.001	1135.87	487.119	4359.8
137.524	85.3004			40.0371		292.616	120.644		127.315	342.427	80.0978		355.779	19.8289		671.409	687.773		250.272	1143	754.789	518.019	4767.18	1284.81	185.197	710.54	6756.96	1824	1075.65	516.393	337.884	766.001
1991.2	52.0435			152.3		368.676	1011.86		210.449	19.9182	909.87		303.835	122.419		579.41	704.816		590.992	202.279	99.5586	947.86	1917.83	1612.78	715.249	4980.6	217.958	172.107	574.091	653.684	65.6371	1536.45
36.1254	188.441			109.137		297.81	406.885		110.97	139.789	467.863		235.868	226.326		506.935	527.592		1322.77	155.092	347.429	659.978	481.379	199.411	1320.12	1162.82	1528.86	873.837	2513.42	835.511	37.6111	2194.42
44.685	42.8774			234.948		168.249	480.716		1117.83	123.319	63.7032		342.987	196.948		161.452	507.35		458.464	263.978	1348.47	476.232	612.616	2241.69	4180.47	1016.44	576.278	434.414	1118.6	1760.46	772.37	2984.6
1447.73	56.6655			53.9461		318.914	139.847		313.152	252.456	161.753		251.808	915.354		642.623	316.013		398.972	10.1464	899.115	1987.14	1948.97	1155.16	1354.16	762.171	1553.62	1643.92	2089.27	738.941	1968.53	5413.98
21.5392	166.877			123.04		84.7772	485.433		197.072	102.781	397.046		639.956	814.011		231.618	771.866		432.305	3259.44	123.773	625.172	1098.15	1309.73	1006.87	1511.14	876.494	414.348	2448.65	2856.62	1151.43	3777.27
99.7147	79.6178			61.214		589.786	128.468		579.971	31.9588	1181.91		117.849	277.008		618.209	650.12		975.635	594.645	585.227	177.573	755.999	1612.57	2880.16	659.622	911.403	3951.74	230.562	861.757	3129.68	1929.71
751.285	13.6986			123.077		307.008	497.634		507.158	36.7636	655.448		710.14	874.026		267.447	418.342		598.288	2881.73	1638.98	1201.45	2728.73	1303.75	316.784	1058.67	3479.17	558.02	1134.91	2577.24	4843.22	649.077
10.0442	74.0486			134.37		186.678	162.328		61.5247	1705.57	929.521		467.51	1775.26		857.046	609.28		166.382	1147.77	1452.15	1438.51	370.259	328.465	645.797	585.339	2141.47	726.14	647.826	1724.36	2000	1295.78
12.9747	314.357			60.7097		60.2778	534.776		218.84	157.046	361.305		720.335	142.414		3160.12	825.225		390.098	156.475	666.262	3840.69	2787.03	271.639	907.088	701.579	764.861	1181.56	608.242	881.279	901.727	11488.7
34.163	141.314			224.98		370.31	153.592		441.861	103.475	1185.62		705.974	207.272		821.358	695.157		366.19	115.669	1102.06	947.481	143.758	566.216	601.845	2161.46	1485.33	755.635	3076.18	200.769	3229.1	1389.47
29.4311	22.7984			228.343		557.409	1005.75		887.602	119.88	1541.64		390.825	125.309		263.766	572.178		474.026	1423.45	196.235	608.959	1503.92	19.9335	149.196	391.169	244.82	900.922	1157.92	348.387	404.869	4223.4
12.6416	71.7837			111.052		244.48	94.0405		12.5829	695.032	1791.22		324.448	98.081		1836.51	1155.4		444.297	45.9082	6252.96	117.358	2028.85	493.764	677.107	1683.7	3023.72	987.521	534.441	2696.28	7016.65	2762.25
6.6043	19.334			80.4625		341.672	125		44.9078	294.484	159.468		450.315	306.427		644.54	732.332		498.8	2656.63	125.878	971.618	945.148	1372.44	289.745	1478.02	1251.99	1372.38	2279.03	165.979	2276.61	4265.25
76.5129	105.317			190.556		198.388	162.301		359.167	206.793	101.14		927.633	132.453		410.175	657.143		796.044	207.25	376.433	219.041	1160.37	1346.1	943.992	899.156	111.064	2366.46	353.178	418.983	3493.09	10823.9
25.256	51.5901			85.7956		313.767	1961.34		181.592	61.762	719.959		256.346	206.073		139.163	1079.03		252.767	197.572	27.619	750.992	486.217	139.219	3400.98	1154.52	1475.64	2470.11	1743.55	1049.98	2424.51	1810
38.9805	344.107			186.165		114.996	3059.43		179.54	39.498	1506.17		185.298	26.0642		330.497	108.734		386.283	1056.11	1914.04	1799.6	1026.29	2894.39	714.207	605.732	388.292	3093.91	922.443	794.081	1867.13	3133.1
5.49726	34.9269			100.685		155.358	37.037		84.4681	232.525	1122.56		170.387	278.989		660.263	330.641		1758.48	856.972	177.307	209.008	813.849	225.77	6285.8	2895.21	216.03	493.724	2824.7	1399.59	1226.06	3627.26
27.9002	274.225			92.0842		237.167	219.034		298.965	67.5367	36.6879		195.952	1693.09		107.993	841.103		507.074	1839.59	409.02	701.499	751.555	935.936	307.69	1502.34	1072.84	2549.15	1448.36	593.671	597.304	418.151
4.43103	92.4051			72.3112		327.676	140.437		133.268	946.907	285.883		92.4447	606.362		504.694	580.554		476.372	2653.67	2758.81	339.765	2446.3	179.001	133.862	756.442	5291.35	1564.4	1283.93	642.534	2580.97	5717.95
18.3776	48.542			137.549		271.309	43.7493		244.13	181.702	482.878		84.7312	786.854		840.376	967.175		132.619	532.334	2254.2	1417.2	1458.59	588.978	173.235	1111.43	2134.15	5888.77	779.014	3006.85	4227.79	3170.18
51.7279	155.791			301.541		215.618	135.912		371.685	5534.39	547.771		275.337	133.217		677.455	450.499		548.304	852.689	513.236	388.707	841.837	4360.97	2414.63	2888.83	424.49	288.599	1198.96	983.333	2090.27	4322.14
59.268	38.8044			124.271		210.586	130.392		1985.13	323.686	511.86		335.875	2520.37		187.724	953.101		219.913	1738.83	785.657	388.938	3864.26	649.456	1556.75	871.145	1753.83	3174.32	1521.98	7060.86	908.655	6539.2
245.379	143.197			27.0017		36.0727	233.648		1425.04	194.709	2228.08		422.025	838.627		3862.84	1148.15		668.008	1270.58	184.418	411.672	1576.27	903.304	1162.46	1023.83	1386.94	1627.78	291.493	294.908	10305.6	2280.29
176.251	105.544			105.413		215.761	13.3378		5.1508	208.742	1178.59		183.666	390.238		504.995	409.225		303.336	810.68	766.889	265.486	589.256	557.936	297.679	1232.69	1988.41	475.565	29932	1383.93	5999.75	2710.87
86.1651	161.396			418.181		696.191	52.1429		140.854	455.568	85.8706		65.014	225.897		573.782	4973.87		519.48	115.272	3698.14	730.848	896.385	1407.11	3888.06	2214.68	1437	291.756	657.863	3530.48	5710.11	1398.01
10.3345	24.4428			20.9493		277.171	920.765		437.899	525.556	20.96		251.816	51.6204		1859.87	659.611		815.068	348.429	466.967	112.771	510.3	1123.5	2016.14	843.165	814.456	1567.51	2534.07	1971.8	4123.61	2350.42
397.659	82.5853			214.355		611.574	392.857		486.502	1351.79	235.108		1694.39	263.81		246.097	370.528		254.376	12132.4	3980	860.163	566.62	832.077	329.775	4400.75	284.663	6060.2	323.39	1249.73	81.3953	1369.64
33.0895	71.0106			63.4993		29.5659	203.665		4195.26	3595.75	495.227		290.846	290.138		472.74	798.856		361.705	29.5233	791.985	481.847	1106.68	1124.97	504.656	736.446	195.829	270.108	1596.77	1240.22	1470.12	223.187
1375.27	23.6453			24.6621		151.619	84.2384		478.564	12.3253	526.836		81.9095	735.227		920.851	554.478		440.26	15450	349.393	295.4	620.021	750.085	291.066	574.023	2933.69	58.0986	480.426	1496.17	3035.45	960.834
92.8688				65.0407		199.765	432.13		2532.66	2091.73	95.449		3655.24	567.263		1305.32	1282.96		146.149	1226.43	67.8634	1614.38	630.995	2177.3	10192.4	2618.05	2143.47	608.035	360.675	1294.21	782.578	1470.31
21.2855				25.5024		167.342	565.009		177.318	725.231	519.263		703.681	140.875		378.547	401.711		612.396	3103.41	642.737	189.417	946.908	806.689	1996.19	2636	1983.33	900.643	510.474	2275.84	1812.45	2026.04
24.9143				225.49		94.7995	159.785		91.25	260.04	38.8809		151.156	442.276		1897.37	901.509		719.337	1108	1585.84	267.576	760.147	2637.24	801.339	702.905	183.893	504.474	1892.05	700.619	2432.23	1362.46
20.7957				90.9186		170.306	1968.72		22.8977	66.0704	29.0939		142.234	1003.26		172.759	282.933		192.971	2625.38	202.714	656.884	3365.31	3633.98	573.974	2557.35	458.081	230.839	1127.73	2570.91	1500.61	8130.6
12.9327				229.425		198.995	2571.23		230.907	18657.4	69.828		244.428	94.4182		545.223	223.642		298.154	11905.1	1550.78	268.3	1292.68	1380.47	1018.27	1124.32	1638.89	619.441	1323.75	1720.26	980.212	3385.89
102.145				52.6756		399.615	243.097		2680.6	99.8395	1168.86		437.598	331.118		254.613	552.593		318.564	1229.3	42.9989	611.405	995.013	406.082	2104.53	682.041	668.323	1890.06	1718.95	713.138	743.553	2771.53
44.5535				172.058		80.0582	306.272		1061.22	27.1928	24.7919		370.71	68.7625		624.036	526.242		1127.98	227.069	120.34	113.558	1684.72	1014.29	951.699	2684.45	879.736	1313.01	836.451	3608.72	5403.59	756.73
469.522				10.5634		310.57	860.312		32	35.0364	291.076		470.61	418.445		304.904	301.642		1300.02	155.592	1276.59	551.16	156.531	151.495	349.192	1057.73	1018.46	1783.22	3112.83	733.448	3673.98	1114.76
1731.59				66.9897		230.831	183.651		1069.23	4168.47	1313.94		323.178	247.683		364.368	361.271		357.282	77.2947	149.449	51.4513	2099.17	1242.09	1006.66	1243.74	279.23	1008.4	472.561	1472.77	1072.57	1449.83
67.1397				52.8177		396.516	40.1748		449.019	182.045	335.239		332.999	341.91		437.517	589.288		770.158	764.153	84.0652	105.81	396.04	568.752	161.616	2585.05	3380.55	717.015	406.373	559.323	953.762	2143.98
65.5415				254.283		375.778	19.6078		72.665	16.6185	86.2269		209.599	365.585		277.099	811.24		1131.62	617.131	506.03	673.181	1857.19	1278.3	377.805	1467.69	3239.6	1918.06	4948.05	3273.29	5131.46	3250.97
13.9657				110.184		307.303	2922.15		371.934	3109.51	68.3113		20.7592	1055.54		1834.66	61.7308		359.608	764.264	4505.52	705.49	470.443	1133.65	8022.86	1550.02	804.168	544.266	1694.14	956.933	936.63	1376.34
24.3815				31.3338		239.509	598.697		31.5447	476.761	31.7086		954.199	304.537		3001	827.165		489.852	3760.04	824.097	927.72	119.18	1446.87	1561.04	1999.62	288.05	389.755	3863.39	2573.28	452.014	2816.79
18.5532				46.0165		292.453	583.333		192.846	100.189	132.653		342.479	3097.62		580.908	927.993		134.616	627.823	3081.48	836.276	829.019	975.235	1549.71	3257.25	830.6	917.347	2415.53	2047.64	186.759	3609.22
55.917				33.4528		246.567	110.144		86.7293	797.271	39.7516		240.964	280.817		373.163	346.691		175.409	1018.81	644.96	1372.23	696.27	672.38	1968.87	1796.88	414.843	236.043	599.58	376.022	593.377	1596.83
48.3743				47.5555		379.724	135.709		241.117	361.867	1081.6		69.9536	167.071		733.501	881.807		342.617	391.723	4416.67	995.43	646.636	3493.95	1253.21	1171.19	1546.03	1001.82	672.998	954.845	14.7664	2000.89
20.2275				183.769		57.4338	185.656		61.7039	134.473	40.1826		198.848	292.642		699.123	537.155		530.876	9668.47	3066.36	12998.4	804.919	5009.56	14540.5	341.935	153.416	601.113	1579.14	1069.74	6760.31	1081.67
74.0832				38.7346		400.322	267.398		491.113	1794.25	19.4872		250.597	573.075		604.628	477.226		379.467	572.457	720.825	2867.15	593.144	1241.74	2074.71	3696.46	1453.69	825.408	1532.09	336.394	1408.42	2942.54
32.0103				82.4453		678.497	221.534		1180.56	280	188.309		1043.29	129.92		627.009	1026.5		1489.52	7200.96	286.592	688.131	453.695	1214.9	1649.73	3562.17	844.855	609.637	4259.25	978.273	551.675	1883.51
31.5147				104.822		184.994	512.37		381.469	375	24.8116		778.125	1874.95		128.073	579.223		1363.64	2991.11	77.6616	4770.05	607.107	1818.56	1898.91	1445.82	384.414	1187.4	1383.6	1968.66	823.284	2695.27
76.5223				21.8221		351.536	114.876		33.1878	621.462	14.5719		485.118	924.942		764.706	430.739		1110.37	1799.15	4007.19	373.21	500.239	808.929	414.576	3242.98	1056.07	1194.3	840.101	718.361	268.595	4359.31
27.6892				193.306		342.239	2184.41		87.868	444.817	164.388		1019.09	149.783		1093.08	534.737		611.3	287.37	1226.83	1275.8	872.317	324.662	421.293	1006.31	1478.36	1905.31	587.777	555.978	119.994	2003.48
20.2655				6.4851		22.1096	255.268		215.783	24.3236	225.37		319.189	929.406		213.665	213.732		1565.64	2733.73	543.15	783.04	759.211	1042.44	1232.2	881.431	1327.91	434.527	1061.01	922.678	1219.97	1734.49
96.5379				16.4835		31.0734	1232.07		145.753	85.8133	43.2243		464.936	433.885		551.129	490.147		609.898	1085.04	945.884	230.387	1680.7	760.675	262.676	408.493	769.36	251.051	2254.67	518.777	25.2671	6054.13
41.9861				52.9961		430.822	546.152		57.5578	563.15	39.4737		428.591	5065.81		194.339	958.257		1510.94	627.822	180.382	1630.54	596.067	458.062	14796.8	1201.96	997.957	381.138	806.958	1587.73	2921.58	3763.23
48.1497				52.4862		48.582	177.063		1266.27	1237.2	508.878		65.313	254.598		570.677	791.027		734.487	6283.49	198.63	773.009	775.055	739.785	252.592	1009.11	1451.88	329.805	1976.86	497.008	901.011	9162.5
36.5879				34.3434		245.917	125.372		240.145	1979.98	259.557		105.603	718.639		1154.82	574.402		522.641	88.1704	2634.5	2777.85	1193.93	803.311	3563.1	725.914	795.767	612.82	5875.38	2133.25	1277.94	2990.34
7.09754				321.012		467.832	34.1467		180.075	38.2637	347.441		343.681	1942.15		747.62	596.137		54.7345	95.2164	369.772	1859.19	460.825	377.058	1079.43	3439.07	4751.41	546.589	454.916	495.105	110.217	1570.65
110.552				43.9394		121.598	408.527		215.174	317.529	736.287		247.98	18.5736		1265.29	514.358		819.512	446.619	3916.07	532.653	742.305	456.037	7270.31	582.628	3247.77	38.9105	752.741	2016.59	2222.8	3957.31
55.0361				16.6482		186.492	85.4801		102.492	385.289	26.6667		215.644	23.3062		782.823	74.9027		1983.71	572.839	348.508	1200.41	1313	1554.33	2657.06	2026.4	757.973	786.217	3447.63	297.348	1037.3	3580.91
28.8224						298.976	249.539		28.6644	311.068	3979.24		363.561	314.995		706.658	172.266		1029.97	4745.71	1244.75	1045.52	807.011	1109.31	112.144	941.768	594.46	1118.68	6644.79	1023.27	277.691	402.597
22.8358						170.576	108.389		282.626	135.711	73.7117		166.046	1679.48		3823.49	202.561		1470.19	3936.05	1273.97	433.588	301.953	435.778	744.4	1526.71	1095.73	3514.32	1816.96	354.414	175.279	1331.95
11.5799						164.965	56.3712		385.817	50.4236	219.095		170.961	96.4413		372.178	1930.18		471.258	153.721	2230.59	411.077	1644.18	952.009	951.498	415.591	727.881	396.637	3323.98	2099	510.901	229.802
151.163						168.937	205.563		1050.98	112.342	79.4439		206.887	816.077		496.171	645.707		1914.87	5.0551	1147.52	372.857	562.541	169.44	460.432	838.202	311.885	2910.36	3990.8	1357.31	387.162	3445.38
5.78218						209.285	502.642		598.273	948.818	2511.17		453.234	76.3345		2464.09	817.573		147.614	153.858	1095.97	998.487	1293.98	445.175	50.7524	809.458	3192.4	526.782	632.177	1373.34	1256.39	4426.07
61.1119						720.936	367.92		95.8663	1013.62	51.1915		894.52	419.476		504.123	731.632		839.906	971.649	6033.91	39.2274	2923.03	1778.79	920.207	878.875		72.0721	887.854	1522.6	1511.79	4517.3
56.7966						284.022	1163.34		336.22	14.0478	1401.39		84.7454	277.415		64.5859	887.288		897.837	93.5145	853.333	270.711	951.525	2334.36	112.028	727.001		1393.43	127.273	1812.85	1540.96	251.718
45.578						261.45	457.505		493.406	594.547	21.1961		706.275	63.4761		949.222	476.818		726.027	1301.81	1725.93	806.786	526.962	144.227	547.224	564.807		2775.61	1906.53	4054.34	18713.8	3835.65
20.4147						336.908	34.5389		1418.43	87.503	70.4954		131.812	849.508		660.464	289.875		755.79	157.715	1905.05	87.9069	353.303	797.717	1018.35	612.004		319.144	1160.32	552.764	2391.62	3222.57
44.058						91.5813	6155.09		951.389	365.965	38.961		439.084	4581.44		372.081	714.271		549.74	365.198	176.773	185.92	553.477	294.953	429.204	1319.75		688.086	2149.86	1359.06	396.259	1036.44
83.0473						270.27	524.342		481.057	4035.18	2140.38		243.887	391.464		2402.52	636.84		500.295	2844.66	1498.8	244.173	576.792	389.036	2084.73	2636.93		2186.43	898.646	2766.17	388.066	3620.38
35.1544						511.195	92.2923		87.7342	39.5648	806.157		571.002	1557.03		1136.71	887.626		740.427	584.51	7480.13	478.83	1113.08	1711.07	972.477	339.333		3011.06	1306.16		1411.64	1814.77
10.8984						59.5258	540.801		95.1061	241.031	106.517		627.978	7266.66		211.464	722.682		1002.2	2703.06	6159.68	201.677	2382.17	1493.83	7817.16	594.105		500.553	3683.62		410.07	3606.29
18.4488						292.909	130.527		423.074	1184.11	604.223		420.423	1573.21		1454.74	675.385		755.043	911.202	240.456	1500.52	644.177	1762.53	158.558	972.562		2338.28	695.493		58.7189	5009.91
60.3423						502.88	190.415		19.9572	26.3642	2221.15		648.564	160.015		1352.52	1364.67		623.935	73.5306	1677.71	55.9097	962.765	284.092	421.873	98.744		2172.22	684.416		577.635	2205.26
50.2362						399.418	144.175		3540.89	79.9321	1112.09		57.1363	1064.6		410.813	512.516		384.214	166.191	1543.8	131.613	466.307	641.692	493.094	946.288		2604.25	1315.79		2543.73	3677.61
29.6633						152.097	45.584		225.549	201.166	10772.1		155.69	409.212		197.059	1076.57		661.071	30.2677	275.139	1581.68	296.466	600.149	347.531	621.634		1326.64	1908.44		1662.34	2192.16
11.7153						414.73	492.442		2215.61	786.505	5745.07		556.51	1586.33		508.842	610.259		589.241	79.8584	189.58	504.999	308.78	152.082	117.58	674.787		930.929	1296.44		599.903	420.644
15.683						139.491	258.947		1677.85	23.2198	1462.69		47.396	56.6988		597.767	523.321		1616.11	1260.77	3332.98	9743.04	1346.34	588.151	663.034	708.108		594.503	1570.41		567.5	1783.18
38.1822						709.689	3810.15		492.923	138.931	2138.99		529.141	808.769		332.962	469.623		355.482	95.4376	88.4221	993.725	915.999	271.953	4356.93	811.557		1258.79	292.443		62.0394	1346.06
591.613						169.86	540.046		26.5218	56.9579	241.199		295.324	61.1825		407.623	867.115		496.991	454.99	209.821	1044.03	148.421	395.832	2064.04	1093.61		910.747	258.236		1063.09	1197.52
138.122						244.272	253.169		20.7193	723.725	649.635		248.93	1476.42		2771.92	524.568		484.347	255.667	80.1957	1752.53	191.481	383.547	2355.44	1294.39		6809.94	263.626		578.942	2885.82
53.3811						165.667	177.115		882.102	111.232	128.926		341.778	63.1972		107.003	875.169		256.815	125.356	104.88	1963.27	1920.36	219.606	4485.09	581.751		1556.28	1119.95		840.741	2794.15
39.6687						387.078	421.563		153.248	877.465	441.811		399.627	44.9509		113.213	1038.59		712.21	2585.19	312.894	1041.95	1489.83	494.01	937.543	989.869		1654.37	170.775		111.987	7408.5
						270.889	98.496		309.133	187.516	499.232		82.3254	1182.91		246.935	311.321		1126.43	1320.31	404.297	3591.3	718.809	4952.78	579.787	1092.5		2310.06	683.041		1171.29	3662.7
						268.061	97.7335		37.1267	445.325	637.939		518.107	132.499		240.645	594.76		500	549.167	201.702	1618.83	1609.48	6368.68	2482.63	820.678		1455.11	619.098		1544.79	2974.43
						180.821	1671.44		19.8556	121.464	964.191		449.462	385.806		1062.85	964.607		2770.41	566.719	2006.63	846.998	1862.41	1925.98	1914.93	1074.63		2572.88	1545.77		1230.57	4245.47
						207.632	85.3081		28.6751	207.157	1579.66		94.1974	188.231		724.217	943.992		1144.91	198.359	2465.57	576.075	556.691	2713.03	3722.38	784.615		1844.44	2932.32		111.412	3261.79
						109.195	246.485		138.018	622.641	303.634		370.245	346.41		1271.81	1239.58		760.132	1283.33	1472.65	1140.41	611.306	153.435	304.378			1745.86	1883.45		113.856	1246.15
						197.603	49.1991		134.636	2041.19	254.64		300.532	114.305		11.6599			739.315	191.468	2607.46	603.218	369.817	695.702	2703.52			614.366	284.647		619.988	1700.1
						153.151	481.984		24.8804	23.0827	253.952		804.871	1436.81		412.559			107.36	5379.49	56.0686	5285.06	643.783	1023.3	2138.46			3396.4	1177.8		1600	872.198
						225.934	19.4949		955.808	1169.7	175.04		256.765	551.689		821.587			1371	245.509	367.906	2257.76	172.29	862.549	171.429			2954.47	1321.48		428.409	432.432
						268.135	170.543		129.502	45.1178	110.076		396.291	266.21		1383.37			612.616	5082.81	318.122		2052.68	858.332	3754.62			1179.72	213.009		5774.93	3692.02
						262.645	492.589		81.2981	34.9487	830.864		851.505	1112.35		343.976			126.333	137.011	433.186		691.374	1780.34	145.534			3402.69	4900.71		1784.99	764.574
						167.625	87.9713		36.0077	105.358	289.044		535.02	655.199		1497.38			755.985	805.326	299.894		798.213	2207.01	2160.13			2683.17	719.161		2346.23	3561.93
						317.09	35.5519		341.139	85.6075	54.5312		303.29	557.179		438.65			1434.36	39.6131	741.514		1136.54	3165.71	983.529			301.449	580.088		1455.8	1574.25
						1366.54	782.878		185.309	586.74	1409.41		307.715	279.035		963.915			674.22	95.3421	1491.43		3607.72	2753.27	564.046			68.1576	1340.6		1522.98	2076.79
						273.396	502.712		685.592	1497.58	332.088		302.35	1827.06		256.917			660.87	84.8363	2055.5		649.065	823.174	476.954			365.791	391.627		200.913	1568.32
						70.1639	104.63		951.016	17.8808	547.553		658.463	147.755		1187.7			824.011	757.138	5848.4		1072.38	838.941	393.908			1441.94	454.586		1783.83	860.228
						60.049	133.679		34.7644	137.875	522.807		168.019	1051.18		513.158			884.952	2467.64	91.9774		676.471	744.509	3559.01			1464.81	852.642		6430.8	3497.87
						250.726	47.3157		158.078	378.774	277.571		475.911	1103.25		2140.59			730.19	37.5235	1590.94		975.84	279.461	1127.52			985.005	487.785		1229.35	2884.09
						606.65	156.716		121.025	465.803	520.198		868.197	753.981		464.194			396.28	146.56	823.654		722.517	277.701	669.013			944.47	1943.68		1759.8	2955.63
						155.703	109.161		58.0423	1372.01	3281.58		153.781	1547.87		679.105			492.706	8524.49	283.991		384.509	739.891	375.752			1156.36	3113.59		15.9858	2952.83
						164.454	237.419		63.4076	38.5615	211.427		146.164	71.3879		386.025			1467.55	2095.38	519.921		837.476	2348.44	673.979			1197.53	362.833		780.777	4361.43
						62.3885	401.285		4184.53	366.664	779.86		465.6	511.087		2147.22			700.152	1706.9	121.397		1233.62	245.843	99.153			2011.48	2246.3		1000	1766.25
						165.427	396.171		30.8724	28.9706	121.016		152.468	817.006		45.3401			1027.19	5101.21	636.913		1140.21	2324.16	5022.67			6910.81	2076.04		1796.34	5856
						291.332	306.965		80.397	1106.1	1161.12		206.988	511.864		409.179			950.58	5688.15	425.78		558.46	302.422	207.407			885.542	5225.51		704.397	1188.7
						48.4045	209.016		51.5211	434.335	961.129		567.232	44.5936		2660.48			1148.57	468.497	5904.69		1077.22	4879.2	699.881			1825.23	156.264		1567.98	1228.73
						271.421	159.055		1931.94	288.355	137.17		261.953	177.064		279.018			395.713	314.594	205.621		561.644	88.7345	175.622			753.264	108.509		3000.2	9239.52
						163.376	1315.1		235.197	1092.16	243.549		155.477	864.512		1918.82			1143.86	6056.62	1296.93		2263.69	195.718	753.123			1186.2	197.521		674.607	2828.3
						271.939	282.894		479.131	263.516	2065.25		125.974	1194.87		1740.85			693.569	637.158	1188.49		1353.43	422.134	7210.5			1346.1	518.317		118.519	2707.27
						97.6113	283.67		743.239	553.652	258.886		434.385	283.264		440.336			1094.24	2535.86	462.263		895.673	1075.48	75.2528			1314.68	526.619		516.859	1262.91
						162.158	87.1748		32.9821	141.777	446.716		1908.9	97.3117		70.6116			1125.51	1065.94	2188.79		2220.81	363.479	148.573			4667.12	929.439		1155.3	430.303
						89.7436	108.922		214.493	1097.88	352.812		116.693	104.225		730.86			346.898	192.256	4017.94		366.457	358.699	7039.79			171.651	472.961		1132.21	2233.49
						168.983	163.916		53.065	989.677	2225.59		517.631	816.366		608.527			1658.73	170.344	547.737		989.814	1468.08	2307.84			5256.06	1831.15		3888.9	624.221
						138.668	89.5642		1610.33	328.904	17.6656		236.992	1289.13		519.87			506.86	1707.98	119.556		843.102	2406.22	15134.1			974.47	2875.92		3877.27	1095.82
						214.716	772.91		196.19	141.556	485.993		251.172	1319.4		200.228			625.304	2554.44	1550.94		1006.63	442.479	6032.82			5371.2	1319.48		618.227	2541.48
						337.71	52.6763		571.571	55.5238	265.265		678.729	317.771		616.979			418.447	350.69	411.375		700.21	865.649	863.477			1323.47	1892.95		285.5	4245.21
						282.483	97.6909		92.8943	582.014	1438.73		2720.62	182.103		1670.46			1152.78	2933.24	605.528		866.898	1043.95	1347.04			3345.6	1096.35		1444.21	527.233
						282.475	132.066		86.7695	738.858	53.8516		186.356	400.578		596.325			250.686	945.426	1314.84		501.596	1293.58	1497.19			1084.18	223.441		816.47	818.625
						172.61	1541.7		690.332	785.067	4639.12		641.398	160.428		2338.16			1854.99	1915.5	806.861		471.828	1964.71	5104.54			99.6885	1852.24		4890.9	1507.21
						410.051	433.473		3205.94	302.193	227.941		587.794	468.072		128.348			705.96	384.573	1818.66		400.262	3681.54	645.84			425.152	653.627		112.365	8396.96
						230.019	60.9469		77.5463	1272.37	422.264		352.066	159.784		188.828			755.623	5469.12	821.52		324.569	759.089	1131.97			554.402	101.106		577.458	5122.42
						285.688	90.827		137.13	104.872	13.8779		271.481	223.431		585.666			225.535	279.179	1146.54		2792.92	3573.03	3746.6			4637.65	1942.07		2251.93	2893.23
						382.942	207.777		1505.58	74.5672	12.6888		301.022	126.419		574.477			668.31	1290.46	1088.09		209.839	2669.95	2776.73			1320.61	1184.47		861.633	2341.29
						350.413	1310.7		337.696	130.519	13328		226.44	558.641		53.8287			3144.99	853.382	1247.45		278.68	1428.8	4927.35			293.361	781.915		885.926	2056.84
						382.728	394.093		438.615	182.796	5821.51		672.705	1132.14		426.566			1288.13	3434.88	391.374		673.482	906.957	400.722			1825	1789.97		3355.45	1887.86
						216.94	100.782		38.1006	1638.65	3261.34		215.49	604.538		370.239			881.803	2774.2	137.428		1322.75	522.177	1075.76			953.348	417.531		339.808	2885.5
						483.18	306.996		299.298	1022.1	92.5945		768.234	626.716		658.72			879.489	2327.36	1844.62		291.257	568.581	410.323			2483.32	690.838		1403.88	2375.17
						102.298	22.694		291.47	461.151	12641		530.618	376.802		367.427			1394.14	37.0007	185.612		809.071	285.294	4003.88			266.375	334.942		943.934	1370.62
						575.771	149.683		864.568	55.3428	1533.24		262.177	1159.86		283.306			233.267	8790.03	244.64		605.343	453.49	611.668			1084.68	1228.88		275.759	93.0154
						165.346	129.232		197.917	854.785	665.418		323.969	1541.65		147.604			1103.12	72.8557	78.9068		84.7209	93.0093	115.428			2007.49	207.447		2549.72	3517.35
						148.757	112.892		123.386	684.076	52.5672		163.354	1202.58		750.731			547.79	3023.17	367.804		651.173	764.427	371.753			1433.55	2104.96		913.819	11668.5
						137.409	119.138		1893.23	252.211	172.27		143.125	599.51		261.919			910.837	1312.22	191.075		1247.07	2469.35	182.14			2515.95	964.781		940.071	2584.42
						139.457	997.567		95.14	51.1273	489.157		621.091	627.166		1213.06			1035.21	3129.15	1096.9		1043.91	233.459	370.869			1508.06	1274.55		1690.38	3648.71
						89.6483	487.994		20.9602	184.809	734.871		171.411	575.12		550.713			896.018	7299.77	1175.93		1134.21	1063.8	1110.9			3629.77	709.723		2291.27	2689.87
						211.546	1034.97		41.9144	2285.21	1522.7		571.486	882.876		1328.74			467.812	138.092	2991.94		306.598	1080.4	179.583			2853.21	692.554		1637.97	3153.63
						109.318	563.37		36.8171	856.808	3.8314		267.449	645.256		35.8834			303.879	3340.68	104.043		2305.07	1213.35	545.252			1133.58	1670.97		5163.81	2733.64
						163.142	92.9619		1790.78	89.3995	392.723		198.996	1381.31		1941.2			1337.94	9621.14	156.182		2119.08	2528.87	2266.45			2162	2521.44		44.6989	4069.39
						247.909	361.142		33.9856	211.573	720.489		492.313	1128.68		313.685			256.447	517.756	169.555		1503.71	319.346	3430.46			1459.86	6681.61		593.848	1255.94
						138.294	2184.89		655.98	1641.89	226.111		486.506	293.162		451.834			1029.92	203.986	18.858		1122.1	447.46	480.749			911.271	958.664		40.0844	2605.36
						284.635	343.855		1134.11	17.8355	148.253		173.742	636.502		1358.97			1051.06	207.751	143.163		2242.2	412.118	392.857			940.703	6285.34		2292.7	3716.81
						121.11	386.523		82.9721	9734.22	142.67		200.165	155.22		1503.94			582.451	761.697	1590		361.505	441.084	447.292			934.924	1371.91		114.216	1105.52
						156.862	36.3607		52.0215	3354.49	149.562		334.207	61.6776		926.304			787.072	315.241	9954.99		763.709	240.357	289.924			422.732	882.912		1319.99	3159.37
						0	580.192		141.261	176.28	2085.34		476.043	731.499		2488.24			1257.85	518.964	763.171		779.891	350.493	474.622			1717.76	595.836		1021.45	1397.04
						200.696	6397.48		82.0823	394.022	72.1347		100.642	103.161		486.188			1227.65	1239.46	1095.44		1125.93	801.383	1517.11			1236.51	1073.8		269.335	3910.65
						285.882	194.532		1801.29	10021.3	805.529		276.104	1398.88		1469.55			660.885	352.621	677.719		1146.63	559.037	278.887			1305.48	1351.73		222.941	3109.4
						75.1037	140.723		266.413	66.2094	128.405		173.451	352.128		67.0241			880.458	8149.88	1343.4		1068.99	235.522	2413.26			612.426	1701.08		1037.9	9123
						125.433	1750.41		72.233	402.034	1029.82		460.054	251.712		1407.27			396.695	269.375	2611.66		706.387	398.199	2093.52			2212.4	465.658		1350.48	2625.87
						69.1464	159.25		382.83	42.7883	1096.44		341.003	603.816		969.568			1155.57	949.233	1860.22		1537.54	1444.54	687.665			163.867	1096.29		149.194	4393.72
						255.88	142.127		5102.88	982.28	35.6705		624.657	422.535		481.912			337.731	707.692	5059.55		965.815	1237.32	542.046			2016.16	3848.6		535.988	1851.27
						282.984	254.709		128.475	184.892	1427.07		433.802	20.2631		400.729			713.01	78.0829	3162.13		606.154	3036.28	2341.41			385.303	1189.74		895.529	3130.9
						185.904	1588.87		158.332	8485.72	80.856		120.637	257.552		564.123			493.224	648.712	41.8396		979.917	3427.18	698.885			617.258	1525.37		524.795	189.829
						57.3529	199.479		348.083	158.913	181.146		454.031	248.53		1487.69			595.794	158.894	716.209		1011.55	257.497	87.841			2246.11	640.39		4333.33	2347.11
						395.321	51.4126		243.541	101.231	405.921		412.393	1386.48		322.008			643.341	63.0577	895.795		608.203	3283.13	7129.22			96.8387	747.726		6899.44	4913.93
						156.385	463.077		45.1836	1452.7	2868.15		1136.96	629.966		120.89			1041.49	441.039	621.638		930.671	1344.67	525.74			4007.57	1571.16		1095.95	894.903
						422.026	45.5133		13.9535	1138.67	992.891		688.227	197.41		199.745			1114.05	1728.71	1966.53		2425.57	2085.86	2376.55			854.011	2249.48		1702.8	10874.4
						498.974	4579.84		47.9616	104.039	78.6118		382.355	194.144		372.461			629.498	53.8946	357.608		862.673	415.202	261.854			3267.97	515.368		380.969	586.508
						159.262	456.862		72.956	73.8338	119.502		411.943	382.726		900.444			828.241	19.92	937.094		400.036	818.424	3350.36			374.982	15166.3		465.44	3230.3
						596.09	295.517		814.028	394.294	63.9645		130.157	166.236		645.303			1267.64	1455.14	148.101		790.916	820.321	2512.81			1002.31	1840.54		3074.16	4763.77
						117.823	306.724		70.584	1909.66	283.594		213.904	90.7815		189.525			542.222	1802.72	3338.14		709.227	2085.39	268.911			2824.44	1006.98		1195.5	1662.88
						62.1328	100.912		46.9838	31.182	81.1082		527.758	353.052		1835.03			355.513	1079.54	456.464		488.084	543.427	291.169			2929.26	861.744		280.542	1272.95
						464.641	99.28		840.536	699.496	2695.31		264.562	637.479		207.264			541.649	2185.92	706.399		721.443	642.961	206.8			2298.18	2052.22		387.745	4006.91
						282.435	43.6379		170.258	1482.18	229.658		651.852	456.031		169.825			421.302	2782.27	668.988		150.926	2106.15	104.511			488.688	498.16		3978.69	3943.66
						156.173	86.3682		105.263	11816	551.561		292.304	85.5538		1553.05			506.856	828.405	1629.86		435.69	1147.74	703.805			260.251	1939.38			743.686
						209.584	216.887		1647.76	6260.84	2596.21		630.058	131.914		627.16			530.88	203.965	1325.52		2043.25	1286.66	1081.68			1506.45	1512.93			2370.4
						770.718	83.0601		16.1432	435.805	132.915		162.045	52.4619		1931.83			888.313	1676.24	1977.4		786.77	381.63	946.568			2115.48	855.832			4422.24
						312.445	198.433		347.726	445.784	94.6703		439.876	1682.64		510.368			106.164	699.061	117.024		1572.43	102.242	413.399			2417.09	3956.18			2869.18
						695.38	96.5732		42.3977	44.1156	535.871		50.2885	614.54		885.737			514.989	1995.67	834.073		685.954	1138.96	1181.95			1710.08	1322.02			17650
						160.162	4995.47		143.01	1382.9	68.2839		222.081	529.178		840.208			434.492	1425.46	80.8729		496.842	3165.62	94.8276			871.016	805.192			1324.3
						264.389	1954.05		584.857	2384.47	372.169		469.172	345.859		1687.34			8327.29	1051.2	3377.96		275.553	1044.47	321.739			66.3535	429.626			1274.64
						443.509	125.48		73.3064	46.0229	47.2595		400.326	1760.19		504.634			1500.88	935.362	295.341		1247.7	754.119	1448.84			1601.13	924.42			5147.69
						182.842	2064.21		2348.72	397.563	208.782		126.814	49.3295		2401.13			354.769	3036.83	447.538		783.217	1847.95	676.235			923.745	6773.07			697.77
						242.917	106.901		466.791	47.9781	305.31		320.497	715.358		1243.67			1462.86	13826.7	46.1712		1220.15	557.836	757.112			2063.71	792.499			3074.6
						460.712	3392.45		99.5162	166.626	46.7167		332.466	332.559		1799.86			1086.33	6038.85	1918.86		1661.87	808.738	125.498			825.197	2244.17			3122.3
						81.8755	1266.7		34.4019	108.016	583.197		189.148	215.399		354.827			642.018	2763.68	4396.96		518.268	1612.54	2704.29			2350.06	197.596			1699.48
						790.699	402.132		39.4861	357.101	49.6797		92.7681	309.493		1702.24			1052.9	5934.24	2921.05		487.386	692.79	4201.05			1196.74	5166.77			4363.48
						494.22	336.058		257.583	128.06	203.507		111.229	298.916		339.417			587.449	122.922	1568.6		1076.34	1095.91	2370.65			2699.74	880.164			740.08
						353.778	51.4249		491.115	2105.69	44.2777		94.1132	74.9498		644.863			379.793	5347.31	210.148		653.87	1517.04	251.755			921.266	235.403			398.261
						129.892	232.615		606.667	3543.22	4303.56		638.009	32.9618		455.805			4494.29	1467.2	2973.74		481.021	2389.14	17147			238.942	1637.85			565.358
						141.817	750.743		340.813	809.14	111.147		521.139	63.5799		326.834			3589.25	1614.76	4876.37		736.552	469.038	6876			119.695	761.369			1032.95
						525.28	456.066		99.2521	465.683	260.954		156.128	182.006		224.691			685.518	527.019	583.206		2762.52	246.616	292.962			1614.04	647.727			3546.87
						276.852	113.896		89.4644	22.6933	122.749		328.226	566.825		287.97			500.886	1709.17	2337.26		1085.62	1548.56	1896.46			290.304	351.878			753.187
						323.621	1532.9		378.575	12947.9	392.157		69.6195	157.238		137.709			552.662	1881.82	1483.75		415.979	1134.97	3754.12			1160.75	562.13			1036.57
						120.46	1153.14		1435.76	28.6072	36.498		152.669	593.757		196.842			707.513	2575.45	525.881		597.27	283.086	2335.53			1234.16	586.842			1806.32
						100.128	424.353		1395.44	353.942	1226.72		555.052	59.6222		3827.22			1466.9	2276.52	3341.84		1079.64	1548.9	142.671			1517.49	1078.16			176.089
						320.559	99.9644		469.874	4424.43	845.843		300.561	443.423		261.174			38.5193	1205.88	254.583		704.086	1102.92	2860.96			347.628	2370.55			1013.01
						249.438	343.944		202.958	2547.69	2200.69		422.628	304.293		201.919			1469.09	2444.63	2182.41		540.716	579.123	5076.05			406.107	469.095			599.912
						123.168	159.419		176.131	103.07	541.787		217.577	574.088		403.971			1258.95	3034.71	570.398		715	41.447	590.771			841.222	79.8403			446.219
						98.9011	124.228		316.362	165.305	395.857		1368.17	1243.94		451.816			1270.55	617.406	1463.53		3160.23	1409.46	1303.11			1140.85	1881.36			5477.5
						304.183	791.16		415.957	1123.45	14.851		190.358	275.453		397.436			1058.07	6875.76	298.94		984.267	359.747	180.253			4409.06	143.783			261.508
						75.896	223.002		74.7091	997.92	472.109		610.236	695.557		761.598			239.336	126.653	897.391		2285.3	1228.65	7743.04			2956.84	54.1741			223.222
						173.846	2866.64		289.813	167.115	858.91		175.183	547.972		331.898			863.81	313.734	992.58		565.168	303.418	1147.37			430.657	1370.27			700.537
						115.916	151.743		55.3864	238.937	304.7		330.69	1232.89		340			2553.06	309.074	614.437		743.968	1296.09	1464.08			1024.84	3432.94			2641.86
						446.697	230.886		189.426	76.035	1813.18		83.8276	25.1774					896.009	461.399	453.361		1267.87	1904.06	294.118			571.152	737.622			288.349
						30.3448	4690.18		268.561	117.092	169.895		167.691	44.875					531.982	2405.15	3304.26		666.874	578.434	923.304			361.288	1365.17			445.959
						324.635	397.654		257.392	84.4602	96.3173		105.521	556.502					651.051	399.438	534.686		1239.39	128.054	1559.02			446.608	1824.85			1001.34
						391.274	951.995		9.0028	237.782	1957.71		185.326	2509.79					423.921	267.326	392.781		767.132	286.755	1273.41			640.725	3670.61			628.319
						296.525	164.336		50.694	221.222	68.3945		739.252	221.214					599.606	2453.93	899.52		679.648	1391.79	360.959			296.494	141.456			1379.26
						411.865	89.3082		2715.81	701.391	497.932		35.0791	26.8785					1409.8	2118.35	702.841		1378.86	1089.7	2874.77			574.174	376.073			1096.04
						86.0335	446.551		457.728	1578.53	592.734		454.346	419.088					1167.22	1655.15	845.075		659.539	637.497	3129.12			1062.8	1999.52			566.329
						177.312	126.471		79.8807	460.993	402.062		728.433	152.454					785.43	99.8652	429.152		888.756	126.493	202.377			797.592	1705.57			2673.75
						365.532	1512.21		148.665	289.656	29.583		112.54	343.597					653.156	154.611	53.1891		1565.9	1559.96	2149.28			2457.28	87.6505			485.019
						144.355	131.061		1246.97	153.246	183.953		251.66	256.216					1654.51	4640.72	3934.77		305.91	280.165	3336.25			281.647	558.044			874.438
						483.365	529.907		629.544	208.72	59.8102		318.819	83.2655					1220.65	331.66	32.1995		660	1800.16	1121.87			518.041	726.374			1567.6
						229.739	105.59			273.724	42.3654		411.714	88.1753					1315.51	940.752	712.062		489.63	2031.91	1195.56			1146.44	1608.68			132.653
						174.096	53.3605			94.0557	453.604		662.465	1347.28					378.934	173.578	9920.88		944.334	1088.03	832.846			2294.56	1548.51			288.276
						31.9716	5845.94			116.854	505.805		203.227	144.725					357.985	4469	971.322		1013.62	226.809	60.2706			3534.8	2272.04			2452.33
						208.843	112.113			24.5407	21.8182		63.6337	13.1263					6874.42	1601.06	344.2		575.127	630.691	41.1874			419.196	1957.6			883.702
						201.386	1505.07			159.537	2376.57		310.729	89.6693					913.496	4095.57	338.201		2716.59	167.48	1044.68			1446.07	780.459			711.857
						55.8087	435.562			713.3	194.342		124.265	78.9664					476.604	1466.42	184.678		440.78	1082.81	1052.36			1260.14	3922.97			4689.82
						473.842	226.493			30.8731	1834.79		914.251						916.547	200.729	1649.57		228.072	770.491	172.785			882.921	426.144			663.21
						97.4833	229.126			1321.19	530.498		501.05						1092.84	2730.21	466.635		669.722	687.647	425.482			1228.41	2352.01			829.557
						104.398	412.754			47.0233	384.506		78.6223						326.259	1637.83	330.5		2652.32	2285.11	2224.49			995.422	1883.52			3493.77
						63.5071	47.2765			5644.76	96.4981		629.421						332.859	892.82	530.962		734.217	889.441	2625.58			2370.57	585.663			4480.48
						304.171	128.181			450.79	44.6351		465.84						962.963	501.009	196.124		852.899	16159	430.778			1719.05	199.143			565.881
						97.5731	251.612			42.1687	587.847		289.276						571.695	619.661	1665.64		625.884	410.319	243.804			998.761	871.39			2909.19
						128.897	242.198			5887.01	280.762		232.631						321.192	393.272	1364.96		644.556	263.981	3107.12			1667.1	1712.12			448.918
						84.5345	176.865			946.808	121.71		318.127						582.597	292.702	369.928		574.241	250.799	800			1587.2	572.859			676.731
						55.5363	783.848			847.868	279.983		200.986						969.683	2440.28	959.865		438.579	395.027	1102.21			2365.8	2267.85			1010.38
						61.9752	124.365			3430.05	131.968		131.737						1155.58	4593.59	1500.61		262.106	648.885	3276.99			1058.86	234.731			774.011
						380.51	62.3902			17.0648	29.149		760.95						565.157	50.1206	2165.11		638.484	742.727	39.6127			912.664	1002.12			5262.37
						164.963	180.376			3061.91	51.6351		542.433						1571.31	10018.7	323.027		998.762	394.795	3722.45			4386.3	1232.36			2863.09
						176.26	163.065			153.003	341.381		298.916						1227.45	393.512	302.944		784.8	1080.93	800			1807.35	591.241			197.988
						214.768	122.702			225.525	6359.94		448.2						458.682	1259.71	680.088		701.898	443.976	8140.92			1460.84	1390.85			5402.28
						196.294	673.047			287.864	1979.53		230.193						975.13	1448.16	126.05		869.419	2143.47	1136.78			2301.22	1784.73			1853.58
						140.879	10967.9			527.186	299.198		339.075						321.149	5434.63	2431.35		863.638	309.95	2880.57			1017.06	707.568			1776.85
						47.3419	1335.12			2326.56	1227.83		455.028						1027.72	199.146	118.567		5405.03	2743.56	1614.86			2503.64	616.817			9763.21
						98.5005	67.3242			64.8822	2152.91		251.856						919.738	99.2073	1807.62		1713.81	1110.76	1737.29			585.48	479.09			1570.98
						14.7895	120.284			445.614	117.956		291.932						568.901	1314.09	2494.2		1453.65	186.052	218.376			468.557	355.365			5221.03
						236.191	159.299			540.1	139.115		470.08						306.535	638.417	1337.37		837.942	1287.55	6356.92			418.749	302.64			226.153
						45.2489	46.0091			245.107	110.909		1546.7						957.55	246.729	2403.82		613.916	2500.57	201.183			666.92	2307.66			13549
						91.6031	1116.93			467.474	124.285		235.378						5140.3	1397.26	73.7958		1302.71	633.935	2982.95			222.726	1428.97			602.35
						56.0293	83.6597			149.787	1427.32		598.714						2379.42	823.269	2311.62		1489.83	1070.59	2093.99			468.149	2852.51			5576.26
						154.726	1118.94			158.743	18.9542		347.251						572.184	201.786	3629.6		662.843	668.595	2141.45			1972.12	1074.85			3713.26
						416.552	164.399			88.3813	2543.76		557.093						616.924	7726.41	334.424		784.558	1428.05	791.836			276.207	1278.81			2464.75
						167.14	375.311			7890.24	120.304		335.203						740.479	3237.18	1818.35		593.25	656.671	3306.25			194.073	2015.27			634.925
						301.112	873.758			251.989	69.7674		254.307						185.065	386.749	79.5199		709.758	500.419	2135.48			538.403	780.788			333.119
						79.6745	838.858			13.8648	23.9007		495.118						1038.43	2651.8	1160.59		573.365	904.674	5669.39			368.729	795.346			755.781
						384.388	780.058			50.7974	223.112		998.249						266.861	2278.32	522.114		842.925	1117.15	3046.93			1014.66	1139.9			1846.02
						309.207	46.1161			1822.46	69.6203		268.542						1265.49	360.988	277.671		892.562	94.2116	5196.02			802.186	578.765			1045.8
						103.089	218.985			52.9431	38.6385		702.392						951.378	4117.61	1624.89		1244.56	1757.22	2017.67			2591.2	255.265			2901.77
						249.253	6560.83			152.006	668.619		263.896						443.439	865.3	281.305		280.97	1575.58	1717.1			899.492	1191.12			3400.6
						112.568	2518.13			209.69	958.678		375.109						487.103	98.374	234.375		673.419	1571.06	115.247			1563.23	1648.43			2524.81
						319.902	440.341			215.411	351.174		325.57						1189.58	856.751	419.101		704.899	1867.97	675.273			319.952	3226.95			1085.9
						97.4271	186.416			630.368	662.945		158.237						598.088	1318.98	607.303		535.519	2918.78	146.704			856.874	2211.67			399.959
						151.451	1764.02			2633.73	1032.65		151.69						863.15	617.949	590.408		1407.57	634.614	881.796			2258.85	1320.36			4685.84
						264.463	262.465			426.168	509.233		841.929						541.893	147.765	204.546		2149.34	682.421	1599.05			176.991	439.649			2583
						27.501	166.304			438.638	55.2946		156.078						476.639	3453.48	243.759		1301.47	1358.71	69.4444			106.742	4961.17			598.94
						62.8645	1379.27			247.532	452.817		143.895						218.398	3306.37	979.288		716.424	692.315	120.647			1696.92	3740.5			435.852
						360.591	3640.6			2611.4	226.021		67.5818						606.597	336.939	252.368		1344.41	780.63	2401.66			597.582	5495.95			3335.26
						152.043	103.662			952.757	1223.26		2565.8						502.603	5440.91	1149.16		739.743	1310.15	439.669			3481.51	1009.62			1073.94
						140.676	78.7845			224.531	2773.14		440.987						554.468	6770.38	1339.87		897.16	1137.02	1155.84			1121.57	1453.6			899.521
						117.696	33.4899			214.58	7352		203.485						321.368	4387.1	540.011		821.554	852.968	2285.77			1554.7	1144.09			3280.01
						36.2117	1188.25			29.5183	200.114		71.9656						681.626	3043.52	1768.05		524.615	2086.17	328.211			1287.41	793.088			250.608
						152.086	486.076			421.119	92.4548		229.724						797.119	97.7974	490.111		295.23	958.088	3657.62			217.044	1035.83			1381.84
						302.113	180.737			25.2611	94.2507		272.69						380.771	1965.79	410.628		684.98	631.895	476.148			162.42	679.345			707.972
						329.136	185.841			117.884	4128.31		412.71						317.243	392.864	671.333		1280.5	2644.42	1384.25			621.125	400.085			3092.71
						17.2065	1050.52			294.289	1867.42		139.535						740.301	2607.89	2984.37		1644.26	287.73	598.121			500.783	1298.55			5946.74
						331.66	47.2416			132.246	130.085		1302.54						654.139	3318.32	627.035		1622.96	443.365	395.898			2670.27	1551.53			247.915
						200.195	156.697			168.778	507.272		136.205						675.785	1292.54	66.1512		1073.61	1533.07	239.782			185.355	320.363			687.763
						34.7901	440			72.3496	201.41		1018.66						269.933	1970.38	148.099		7965.78	424.235	180.813			456.639	855.062			1305.67
						233.673	1010.6			299.119	788.173		616.065						515.457	78.2277	286.52		582.609	925.329	3715.76			6771.98	701.122			2207.57
						16.3389	61.4334			2788.99	230.613		343.023						1816	84.1339	1971.25		268.55	638.243	3053.52			299.191	767.791			3041.01
						37.9933	32.7103			100.215	309.1		114.729						463.592	735.396	196.629		878.824	437.224	4032.63			1802.8	2760.36			6307.68
						49.0196	138.018			78.1693	488.052		375.945						445.622	587.476	678.297		1062.73	8999.1	235.797			641.457	278.51			1320.11
						140.475	88.6889			162.677	21.3568		198.069						160.767	10106.2	1324.1		1226.99	403.817	140.627			1518.8	1001.52			1063.04
						88.5059	275.726			102.564	2072.85		623.094						622.951	501.138	224.245		2255.1	75.5084	798.319			2858.65	2146.8			3506.92
						83.757	72.1747			128.236	479.899		175.506						1074.14	2329.42	1882.75		252.522	895.325	2034.2			510.321	192.871			6158.09
						111.815	97.8426			18.2058	2556.96		61.6864						605.688	180.301	128.45		1509.37	1289.9	594.981			2438.22	1229.51			5969.18
						281.005	453.654			6158.16	6548.73		434.577						2199.36	548.769	360.382		2021.07	967.225	150.893			1778.13	2498.38			732.496
						169.469	457.022			196.552	946.032		677.341						813.86	807.348	574.421		234.627	720.432	1305.13			240.539	230.59			983.809
						1339.24	741.961			394.43	422.403		259.073						792.622	347.079	1447.92		930.36	632.597	655.734			367.133	6261.65			262.998
						285.365	465.363			314.64	63.6132		255.203						516.505	2094.44	1756.75		25.3623	384.668	89.7436			961.683	2954.64			1036.9
						51.7127	58.352			141.624	442.231		114.6						427.572	366.976	2504.25		1688.51	897.955	6408.94			613.239	2927.46			503.124
						235.599	116.367			71.1861	211.911		805.479						642.057	5697.06	1357.14		905.317	345.867	1559.16			250.862	1559.28			691.809
						283.712	593.059			2043.39	675.343		374.317						307.378	5913.85	4155.85		865.599	2037.85	7429.79			917.909	4184.87			3043.3
						330.026	1758.43			199.754	245.638		549.553						816.573	35.2051	138.301		1164.64	1310.97	610.116				1790.85			1862.16
						351.411	270.144			28.4596	1750.45		240.8						1368.18	1192.11	2560.94		458.65	738.378	178.929				1277.55			635.458
						254.145	125.948			1510.45	1882.69		177.661						152.613	2422.27	2263.51		898.275	2474.05	1539.59				830.559			1162.15
						147.203	1006.99			679.881	333.897		283.372						953.97	1110.09	1207.19		967.012	627.454	3591.17				645.573			132.508
						435.216	152.119			252.193	1382.72		90.5187						835.893	2151.5	321.227		546.905	252.497	150.971				1403.89			5100.95
						327.524	827.552			1603.68	244.761		280.522						557.537	1529.06	201.479		681.063	1431.3	808.679				2377.8			658.481
						296.149	229.676			269.461	799.065		60.8696						869.684	823.243	2378.2		800	1137.74	80.1265				300.082			3894.67
						159.644	394.696			238.216	181.857		322.234						752.015	47.8266	2317.58		1211.62	276.636	148.863				316.12			1940.92
						151.454	131.277			15038.8	117.22		423.632						1396.42	1087.11	249.866		1190.25	1263.56	3087.87				232.424			2326.36
						173.185	13.1258			1283	88.7449		277.696						515.587	2810.33	271.812		395.004	3342.22	690.109				1383.03			8611.32
						241.267	159.597			83.8716	96.8682		661.377						826.888	697.523	1043.03		815.235	724.29	447.156				327.668			4675.42
						179.485	94.4534			3778.99	72.8132		480						510.165	913.764	75.6029		768.242	296.862	2066.48				2658.2			396.452
						449.317	181.867			60.0513	29.4156		910.07						535.349	3234.16	489.436		448.592	1680.66	3374.66				2947.27			2134.13
						294.06	58.2011			5.2795	128.669		285.499						291.805	216.607	1629.7		592.487	1369.71	536.348				678.343			2648.97
						432.32	425.858			2404.66	779.924		357.284						680.103	928.391	292.095		1206.22	2609.05	5206.97				795.62			1991.71
						123.528	481.127			313.714	387.558		6.1522						447.678	4829.8	235.657		1366.42	4128.85	310.222				1871.87			4352.93
						246.517	132.669			1344.19	77.7045		69.8835						432.013	1551.25	1051.8		3049.46	2722.82	1648.86				1968.5			3839.97
						153.216	1607.35			7878.11	213.847		558.283						845.372	172.169	5609.59		338.342	218.918	932.451				1657.79			1721.47
						213.523	37.0855			78.7353	215.71		664.012						375.211	1428.43	1103.46		1322.32	1247.47	151.19				1442.51			7614.74
						182.181	799.206			29.2982	848.079		339.628						532.365	153.381	469.135		360.647	695.048	289.793				899.733			3838.71
						244.435	26.4112			3354.75	108.684		33.5079						527.411	582.226	251.292		676.364	943.784	169.834				875.068			3422.22
						252.82	322.227			1451.2	241.873		973.15						1675.16	7880.88	80.7049		913.87	615.422	705.357				1718.94			3106.62
						678.832	54.6306			178.293	577.21		711.256						610.106	1725.01	1850.48		1055.8	344.641	1228.73				1355.66			2656.64
						400.757	2523.39			110.214	38.014		64.1728						551.265	3547.17	312.5		919.761	272.955	554.346				1944.67			559.807
						239.25	63.1698			32.0598	47.0475		184.774						487.349	390.945	669.646		1080.94	993.59	887.734				121.374			3518.43
						364.637	1151.77			199.34	1485.03		295.591						2198.71	147.528	129.634		878.201	879.725	132.552				1338.56			1197.64
						246.967	740.884			67.3517	353.112		440.609						788.964	33.2331	229.641		703.127	311.232	80.9444				803.405			5071.11
						196.562	24.543			42.1687	24.7813		207.352						306.008	940.08	216.347		750	748.683	151.412				3634.1			3238.13
						479.858	514.232			29.7227	129.424		168.222						697.776	554.342	2293.13		1105.17	110.174	289.437				183.806			434.766
						727.586	94.7298			36.6618	1368.68		792.955						747.468	379.932	2420.46		3307.59	2413.89	512.92				189.82			1770.95
						144.664	132.22			230.65	863.079		1889.18						1107.94	384.275	414.041		1321.77	1579.38	194.497				1482.56			953.58
						364.965	210.721			251.121	87.2436		228.855						679.094	237.944	2515.21		742.291	1118.61	224.248				620.581			2652.1
						77.0578	164.031			1105.36	229.842		140.901						1085.51	1122.07	1028.17		1677.97	1186.51	2383				651.966			2871.8
						68.1597	423.789			132.709	455.83		165.579						894.548	580.509	4144.01		1315.49	848.344	2874.55				2428.17			2415.73
						123.692	524.538			535.598	678.375		181.774						434.508	277.84	344.467		670.43	1607.68	746.36				3932.21			924.644
						269.875	23.0144			172.362	1825.91		116.065						482.818	430.406	5077.37		892.101	19.7681	586.533				2077.61			4296.59
						87.7828	2590.05			21.2043	352.448		816.462						494.695	78.2947	4136.92		1466.5	476.999	447.856				1282.97			6160.52
						79.8828	24.7023			48.3036	6100.34		429.023						1438.67	44.2144	754.639		996.356	736.255	168.946				208.734			1892.88
						27.9821	61.9127			261.735	11556		582.236						1026.52	241.533	216.153		472.714	1584.62	593.687				276.566			1158.47
						235.434	261.736			115.878	114.11		226.902						1038.82	167.624	160.12		546.973	1162.51	2356.07				178.625			2007.58
						64.5985	105.773			148.273	524.18		567.871						792.651	919.355	170.522		2205.84	4183.17	2547.59				2319.37			1861.64
						257.405	434.193			119.511			752.69						597.894	222.222	7106.62		1360.06	609.053	1348.16				408.709			1680.72
						243.404	133.203			36.807			361.224						666.765	191.902	1463.92		694.679	3118.18	544				1831.88			812.068
						349.399	118.739			158.767			256.715						600.412	430.407	606.476		869.048	3319.62	2229.52				168.214			1423.9
						68.7919	105.49			47.3606			458.478						773.766	1163.43	218.569		380.388	1115.54	1936.79				1376.09			704.668
						353.881	1114.81			429.08			351.193						1503.39	764.742	8727.39		857.716	1626.52	111.653				4805.01			199.967
						78.2953	557.663			1264.05			511.146						355.072	129.017	3049.88		1303.35		140.339				992.733			2749.41
						424.196	1337.14			65.4804			342.176						776.863	49.6331	237.046		820.156		5083.85				1438.79			1677.65
						88.0257	329.018			41.1097			265.751						743.935	126.994	1970.26		1316.41		2002.72				673.331			3746.81
						140.344	70.8627			259.213			615.967						368.255	102.863	2286.22		364.062		1508.47				667			1666.2
						54.3675	90.0045			4570.14			506.238						350.928	284.636	1700.76		606.748		301.93				2353.51			4281.08
						238.711	1540.63			77.1812			362.634						414.278	1252.62	826.344		776.405		1307.56				700.809			1680.52
						107.047	782.671			28.6757			252.45						351.891	66.9651	412.36		1831.52		333.682				1355.72			2042.53
						148.329	261.238			94.7568			71.4286						674.636	271.765	1571.09		1327		204.694				116.67			212.891
						210.091	2973.88			1482.32			486.289						363.352	1877.53	1800.05		1139.3		2375.33				359.279			5480.84
						426.71	278.06			102.564			318.373						505.804	15786.2	1847.27		577.294		11202.1				1090.87			1978.96
						129.856	154.651			1331.14			294.41						939.442	410.413	1648.61		387.952		453.067				2995.58			11579.1
						72.1846	175.394			136.654			731.161						1313.57	2306.01	53.8462		1314.05		491.472				1053.06			1282.56
						101.887	135.332			205.174			302.04						599.919	1084.43	602.649		534.798		430.38				303.891			85.5546
						443.521	96.3334			103.822			708.006						879.988	16326.9	1669.31		1148.67		3009.52				3532.97			3877.89
						341.161	152.089			175.616			317.933						711.677	149.739	1159.6		1162.97		78.232				317.668			4622.81
						271.881	21.2323			23.8867			821.614						157.643	226.873	1277.74		790.275		93.4211				838.293			579.396
						56.5388	549.27			105.939			423.867						525.51	895.798	873.904		655.206		4065.9				376.66			699.994
						448.458	137.767			400.499			652.115						954.325	2612.07	734.392		469.217		1001.91				1168.65			284.365
						291.68	112.267			200.211			1300.75						800.084	3887.88	1912.39		1286.29		2370.42				552.373			812.747
						49.186	130.77			334.864			430.775						688.198	1036.69	750.883		4157.92		277.906				210.314			4182.88
						61.6016	316.155			186.426			284.882						865.092	152.758	271.348		484.082		236.404				1334.25			4014.08
						58.2472	132.633			113.26			808.287						601.392	502.669	147.743		587.22		3767.22				231.932			1336.6
						171.021	518.137			86.7769			764.349						385.988	173.876	494.917		1458.84		532.225				356.494			2925.73
						529.357	248.44			21.2397			364.866						964.554	711.917	1149.16		547.796		1747.6				161.882			484.242
						189.834	157.543			1187.77			744						437.179	66.4549	523.153		562.968		711.22				323.096			2155.83
						14.1064	1027.98			550.825			587.081						812.306	1701.82	2572.1		1719.09		3057.53				2360.63			2408.57
						227.335	3312.58			933.84			408.132						879.542	4398.45	197.883		2552.87		679.791							931.571
						291.535	128.596			35.1625			268.659						940.59	440.143	4458.65		833.489		1854.38							238.633
						75.4907	307.086			192.248			260.479						844.854	268.433	146.633		1340.43		4006.07							2324.31
						260.432	106.168			19.5838			616.719						835.35	994.693	593.292		192.013		320.461							1730.23
						483.421	54.8046			18.3096			185.849						2152.57	1990.56	2406.63		1250.54		1807.36							2088.87
						338.97	516.248						353.409						938.589	246.528	668.381		1117.82		551.365							363.506
						64.1241	71.2881						339.344						3999.3	348.498	77.6993		911.039		2939.48							3165.72
						77.0825	428.316						487.832						1509	120.209	482.481		1236.21		225.361							715.934
						452.808	335.882						206.985						1022.87	771.038	2027.19		1258.4		587.912							5835.22
						189.616	417.831						719.818						467.058	352.357	273.333		894.803		426.465							3859.42
						29.0942	608.75						284.026						1043.1	333.328	147.372		1727.14		2087.43							2771.75
						38.9178	109.087						290.821						813.703	282.286	459.954		601.972		1586.59							3851.16
						367.655	71.655						290.297						844.391	5172.19	5020.67		374.394		263.946							2693.27
						133.404	43.8283						5696.47						1989.71	3595.28	102.587		1320.24		8248.63							81.8668
						319.474	381.672						59.4892						485.385	2638.95	1129.32		818.531		951.542							4541.09
						202.431	94.6773						45.0958						317.848	5947.62	4629.92		118.729		221.552							2482.87
						292.221	71.944						122.068						1694.57	1760.14	71.1144		368.665		107.233							2192.94
						570.155	5187.96						368.488						741.833	1526.08	55.4779		2544.08		269.682							2456.11
						1253.47	55.0341						99.7732						685.411	310.032	152.089		311.005		1468.42							4305.66
						53.9255	281.642						229.127						680.257	144.708	1395.93		3916.48		736.571							4700.16
						129.6	79.6273						100						291.138	1114.42	2773.5		1518.25		1888.27							2998.25
						69.4033	943.199						76.9231						811.246	3985.97	2663.8		1852.36		343.885							1869.19
						157.692	63.6509						22.0994						249.251	472.785	1625.59		777.54		630.488							2699.46
						198.242	66.8605						151.413						402.985	2549.31	472.054		1255.82		374.303							169.043
						103.808	24.4233						247.695						813.38	4544.91	1540.39		2530.03		541.797							3668.98
						61.9774	128.046						508.757						915.91	3545	95.2286		1459.85		260.586							5053.34
						271.285	485.537						74.2765						163.882	420.477	315.982		407.154		2135.71							2203.56
						467.063	203.956						201.156						1899.67	79.4733	9761.01		1366.43		204.099							654.534
						93.4683	830.168						408.394						890.489	25.0217	620.207		448.676		917.174							17662.4
						283.79	1567.3						453.613						763.85	2133.42	566.135		489.875		4443.85							3641.89
						264.872	131.514						57.8995						349.86	72.7035	186.515		545.265		565.639							853.049
						438.462	215.937						120.446						839.582	195.339	3539.6		777.338		524.232							1389.95
						160.626	96.6228						23.6956						1094.66	179.674	536.32		426.562		364.306							3185.63
						338.283	31.3953						167.84						1708.57	1069.31	329.202		1378.48		1782.96							1920.5
						292.071	70.7214						150.41						656.486	429.663	877.997		198.123		1059.98							2491.8
						129.412	30						709.766						641.824	119.118	35.5939		568.223		1411.29							3388.32
						678.15	3745.51						590.455						207.053	187.412	96.6706		918.508		939.527							1525.95
						295.354	264.58						6.7692						1130.88	393.813	209.668		680.575		988.196							2242.07
						530.13	42.9836						122.509						911.328	323.605	78.3882		151.173		417.578							772.859
						241.556	410.929						224.124						957.156	190.108	387.07		999.631		228.371							1084.02
						91.4733	3241.26						65.7944						573.371	2176.92	1282.14		531.452		402.202							529.725
						506.397	51.3245						425.44						825.833	1367.87	4101.24		1471.01		524.669							1453.71
						233.639	623.175						227.236						927.775	675.549	464.714		883.607		900							350.589
						165.289	26.8673						215.909						509.457	107.428	134.933		478.528		1792.22							2865.74
						245.467	22.3642						491.496						688.568	7184.66	988.708		808.135		1502.28							981.225
						413.288	347.123						443.884						362.389	372.533	3857.6		770.765		2552.54							2613.96
						480.551							227.419						2395.7	4415.23	14.1228		2389.59		1310.29							2507.13
						199.67							282.631						2316.86	284.863	2365.63		1069.67		462.58							1802.15
						220.152							446.24						982.166	1256.84	211.646		1196.21		1449.94							472.597
						118.48							114.71						626.85	111.98	113.578		667.736		493.438							1745.71
						225.972							339.58						689.081	2606.91	1113.87		1121.03		4344.09							2725.97
						532.533							233.226						742.481	458.899	468.148		1494.94		538.866							2739.53
						202.376							542.574						1660.76	773.719	1577.8		1154.37		2921.29							1578.01
						35.2758							155.642						728.891	385.954	102.082		566.416		517.003							514.297
						638.766							112.923						543.956	55.4025	727.872		1401.17		444.934							4379.07
													441.364						442.422	1098.09	83.6415		853.693		11858.9							2540.44
													59.0319						2782.27	55.4814	914.422		1096.47		2957.56							4902.86
													202.851						512.082	161.298	602.782		780.231		2900.53							4543.14
													387.573						625.225	101	235.855		560.73		331.878							940.993
													122.179						617.927	11152.7	574.925		2465.59		4980.19							750.58
													159.11						844.737	801.042	372.24		795.837		305.011
													718.31						1118.46	303.091	2441.11		267.372		86.2697
													401.924						227.815	762.761	510.107		1003.42		2579.1
													101.366						380.397	452.613	382		759.282		1219.87
													263.961						65.1731	76.7677	989.224		300.223		778.455
													399.356						497.676	331.071	1267.69		325.272		96.0452
													199.795						636.014	375.788	38.0507		1306.32		604.074
													146.699						630.653	30.3297	397.56		1043.99		930.572
													408.278						450.031	139.407	949.991		867.788		671.592
													313.514						1636.62	800.224	505.837		361.818		2293.3
													154.217						658.944	996.145	272.882		1455.34		920.574
													257.923						576.727	1192.4	1249.63		1685.41		2969.35
													356.047							452.981	686.147		516.351
													1665.55							109.796	4678.65		480.997
													478.778							152.377	194.144		389.053
													792.264							84.3592	139.093		1034.4
													844.274							274.87	1532.85
													491.532							663.276
													353.949							423.848
													876.869							1050.8
													421.538							217.597
													266.528							246.154
													158.105							372.105
													701.215							545.789
													228.208							182.39
													73.4438							753.731
													252.249							1549.47
													372.586							73.2306
													321.779							1311.16
													644.13
													1448.17
													277.594
													652.292
													164.331
													452.892
													516.55
													420.456
													713.734
													116.524
													202.091
													232.924
													718.497
													923.843
													301.964
													375.567
													981.811
													170.629
													644.608
													344.545
													630.777
													121.942
													568.495
													821.332
													155.034
													321.037
													256.322
													564.365
													313.01
													413.278
													996.057
													401.191
													585.593
													33.5161
													327.829
													1193.49
													170.561
													254.93
													423.604
													369.901
													318.736
													141.59
													500.966
													522.543
													312.483
													66.7429
													472.088
													606.623
													407.543
													382.14
													193.138
													509.336
													289.813
													333.656
													247.912
													510.01
													102.972
													36.7107
													246.323
													371.741
													147.109
													97.7908
													78.0499
													489.944
													263.603
													591.088
													82.1256
													230.89
													390.869
													401.84
													733.42
													366.026
													715.625
													218.427
													351.81
													753.444
													367.95
													104.913
													441.509
													242.622
													343.129
													1299.59
													172.363
													115.939
													133.483
													679.916
													354.959
													344.53
													742.177
													688.525
													189.871
													660.679
													515.766
													460.82
													721.95
													730.426
													1351.54
													705.6
													232.498
													542.197
													391.493
													518.932
													181.243
													543.793
													793.213
													169.337
													867.559
													297.771
													161.156
													1137.47
													1058.53
													163.975
													762.668
													395.55
													302.296
													267.431
													289.411
													892.908
													427.641
													303.022
													215.375
													170.14
													97.2034
													296.228
													346.092
													242.715
													456.904
													287.02
													1858.71
													75.4403
													229.339
													471.506
													199.681
													387.724
													244.163
													132.498
													507.911
													555.706
													607.184
													395.253
													1063.58
													106.834
													437.145
													444.54
													235.252
													484.673
													199.631
													350.285
													466.314
													500
													49.3798
													225.328
													270.046
													186.405
													320.021
													177.641
													528.364
													390.029
													460.145
													317.227
													227.057
													681.466
													352.273
													184.157
													450.031
													476.167
													246.312
													375.746
													136.76
													257.263
													222.907
													197.76
													288.614
													867.843
													95.9471
													188.202
													492.782
													221.067
													207.808
													842.759
													882.244
													129.228
													757.355
													222.92
													840.368
													809.827
													269.722
													298.224
													523.267
													1412.76
													684.458
													1031.96
													408.218
													410.954
													592.179
													737.486
													327.27
													358.321
													531.957
													72.1435
													611.81
													735.199
													618.713
													68.4522
													66.8434
													504.323
													28.7561
													394.58
													920.025
													476.492
													172.461
													481.545
													410.281
													973.315
													291.278
													333.333
													102.303
													345.906
													72.3334
													375.172
													436.931
													417.08
													285.338
													411.656
													434.377
													539.821
													144.009
													375.568
													1205.9
													404.414
													88.0989
													642.841
													622.604
													501.262
													382.666
													1030.14
													925.574
													171.677
													187.748
													1902.86
													384.267
													3578.19
													469.834
													181.7
													428.107
													2279.86
													500.869
													166.273
													305.312
													566.123
													473.574
													489.571
													193.746
													154.653
													370.582
													513.246
													873.328
													191.063
													131.731
													107.769
													873.716
													339.03
													432.557
													382.646
													85.157
													286.564
													674.598
													140.272
													132.264
													132.96
													173.249
													133.44
													134.182
													87.9151
													131.827
													115.039
													163.392
													372.964
													375.86
													373.543
													476.325
													1027.01
													1204.67
													225.149
													138.262
													93.3238
													74.3724
													579.695
													471.247
													364.8
													293.52
													261.134
													183.374
													102.459
													201.61
													157.195
													183.392
													230.026
													314.539
													779.909
													141.753
													209.674
													216.286
													127.39
													126.108
													528.132
													461.01
													774.071
													53.929
													437.473
													307.898
													268.894
													203.573
													126.316
													377.973
													752.335
													692.314
													223.149
													427.746
													145
													145.363
													611.172
													362.255
													182.939
													223.14
													195.075
													329.041
													967.664
													258.122
													232.731
													314.598
													69.1032
													3071.58
													604.567
													89.2105
													392.688
													116.116
													201.559
													137.581
													684.681
													151.037
													466.025
													343.768
													182.379
													83.868
													556.024
													79.835
													379.213
													488.505
													821.853
													87.8347
													308.266
													667.904
													3457.95
													592.201
													552.129
													1690.29
													2832.83
													570.662
													490.615
													519.219
													317.05
													193.652
													842.685
													367.608
													439.524
													328.749
													178.044
													231.638
													441.467
													362.103
													234.129
													200.7
													544.751
													221.349
													490.683
													464.877
													1567.95
													268.821
													224.447
													723.474
													1576.4
													567.565
													342.356
													2098.09
													197.466
													161.382
													549.358
													1349.89
													143.26
													249.498
													293.623
													129.492
													567.486
													375.709
													369.183
													895.184
													137.337
													175.508
													384.352
													226.788
													12.9096
													23.1043
													282.712
													302.326
													46.7813
													75.8786
													258.052
													384.531
													339.855
													346.52
													195.404
													124.479
													413.784
													203.019
													461.579
													172.63
													503.165
													744.331
													53.2141
													224.806
													470.385
													242.18
													895.538
													167.224
													2525.06
													368.897
													314.327
													2045.94
													168.1
													244.616
													134.897
													466.369
													267.705
													1117.38
													469.953
													382.32
													531.34
													1236.35
													311.086
													547.719
													203.945
													281.376
													261.666
													86.7636
													184.095
													314.34
													85.9781
													66.416
													315.281
													203.205
													395.248
													785.106
													148.228
													280.13
													120.06
													75.5027
													317.304
													229.92
													192.177
													327.532
													277.784
													756.298
													167.618
													308.909
													203.74
													133.038
													88.3882
													197.797
													78.2278
													223.208
													431.036
													138.724
													261.43
													94.0135
													392.986
													593.3
													197.275
													168.539
													416.752
													365.822
													418.209
													423.886
													721.06
													544.123
													119.74
													137.372
													137.073
													126.863
													210.031
													294.093
													629.295
													29.9059
													82.4305
													775.339
													795.419
													691.001
													277.755
													223.693
													164.783
													376.18
													202.203
													196.995
													297.34
													368.581
													287.032
													115.637
													107.527
													80.1512
													269.546
													225.286
													493.219
													209.131
													714.067
													68.5422
													489.165
													312.344
													305.06
													287.066
													164.957
													240.769
													262.718
													67.8827
													353.957
													151.444
													276.787
													133.556
													200.54
													221.912
													244.036
													262.492
													171.468
													151.33
													77.723
													1236.68
													175.427
													131.286
													134.163
													145.598
													253.935
													116.837
													149.438
													163.419
													580.802
													395.533
													672.292
													103.473
													131.173
													271.001
													102.524
													206.068
													453.543
													513.462
													289.102
													170.857

## Sheet: 4c-4d
SAMPLE	DIAGNOSIS	WHO_GRADE	PRIMARY/RECURRENT	CD73	FORMAT	REPLICATES(number)
IGBM-01	IDH-Mutant_Glioblastoma	4	Primary	2	TMA	4
IGBM-02	IDH-Mutant_Glioblastoma	4	Primary	3	TMA	4
IGBM-03	IDH-Mutant_Glioblastoma	4	Primary	3	TMA	4
IGBM-04	IDH-Mutant_Glioblastoma	4	Primary	1	TMA	4
IGBM-05	IDH-Mutant_Glioblastoma	4	Primary	3	TMA	4
IGBM-06	IDH-Mutant_Glioblastoma	4	Primary	0	TMA	4
IGBM-07	IDH-Mutant_Glioblastoma	4	Primary	2	TMA	4
IGBM-08	IDH-Mutant_Glioblastoma	4	Primary	1	TMA	4
IGBM-09	IDH-Mutant_Glioblastoma	4	Recurrent	3	TMA	4
IGBM-10	IDH-Mutant_Glioblastoma	4	Recurrent	3	TMA	4
IGBM-11	IDH-Mutant_Glioblastoma	4	Recurrent	0	TMA	4
IGBM-12	IDH-Mutant_Glioblastoma	4	Recurrent	3	TMA	4
IGBM-13	IDH-Mutant_Glioblastoma	4	Recurrent	0	TMA	4
IGBM-14	IDH-Mutant_Glioblastoma	4	Recurrent	0	TMA	4
IGBM-15	IDH-Mutant_Glioblastoma	4	Recurrent	1	TMA	4
IGBM-16	IDH-Mutant_Glioblastoma	4	Recurrent	0	TMA	4
IGBM-17	IDH-Mutant_Glioblastoma	4	Recurrent	2	TMA	4
IGBM-18	IDH-Mutant_Glioblastoma	4	Recurrent	0	TMA	4
IGBM-19	IDH-Mutant_Glioblastoma	4	Recurrent	0	TMA	4
IGBM-20	IDH-Mutant_Glioblastoma	4	Recurrent	3	TMA	4
IGBM-21	IDH-Mutant_Glioblastoma	4	Recurrent	1	TMA	4
IGBM-22	IDH-Mutant_Glioblastoma	4	Recurrent	1	TMA	4
WGBM-01	IDH-Wildtype_Glioblastoma	4	Primary	3	TMA	4
WGBM-02	IDH-Wildtype_Glioblastoma	4	Primary	3	TMA	4
WGBM-03	IDH-Wildtype_Glioblastoma	4	Primary	3	TMA	4
WGBM-04	IDH-Wildtype_Glioblastoma	4	Primary	3	TMA	4
WGBM-05	IDH-Wildtype_Glioblastoma	4	Primary	3	TMA	4
WGBM-06	IDH-Wildtype_Glioblastoma	4	Primary	3	TMA	4
WGBM-07	IDH-Wildtype_Glioblastoma	4	Primary	2	TMA	4
WGBM-08	IDH-Wildtype_Glioblastoma	4	Primary	1	TMA	4
WGBM-09	IDH-Wildtype_Glioblastoma	4	Primary	1	TMA	4
WGBM-10	IDH-Wildtype_Glioblastoma	4	Primary	3	TMA	4
WGBM-11	IDH-Wildtype_Glioblastoma	4	Primary	2	TMA	4
WGBM-12	IDH-Wildtype_Glioblastoma	4	Primary	2	TMA	4
WGBM-13	IDH-Wildtype_Glioblastoma	4	Primary	3	TMA	4
WGBM-14	IDH-Wildtype_Glioblastoma	4	Primary	3	TMA	4
WGBM-15	IDH-Wildtype_Glioblastoma	4	Primary	3	TMA	4
WGBM-16	IDH-Wildtype_Glioblastoma	4	Primary	2	TMA	4
WGBM-17	IDH-Wildtype_Glioblastoma	4	Primary	2	TMA	4
WGBM-18	IDH-Wildtype_Glioblastoma	4	Primary	2	TMA	4
WGBM-19	IDH-Wildtype_Glioblastoma	4	Primary	3	TMA	4
WGBM-20	IDH-Wildtype_Glioblastoma	4	Primary	2	TMA	4
WGBM-21	IDH-Wildtype_Glioblastoma	4	Primary	1	TMA	4
WGBM-22	IDH-Wildtype_Glioblastoma	4	Primary	3	TMA	4
WGBM-23	IDH-Wildtype_Glioblastoma	4	Primary	3	TMA	4
WGBM-24	IDH-Wildtype_Glioblastoma	4	Primary	2	TMA	4
WGBM-25	IDH-Wildtype_Glioblastoma	4	Primary	1	TMA	4
WGBM-26	IDH-Wildtype_Glioblastoma	4	Primary	2	TMA	4
WGBM-27	IDH-Wildtype_Glioblastoma	4	Primary	1	TMA	4
WGBM-28	IDH-Wildtype_Glioblastoma	4	Primary	3	TMA	4
WGBM-29	IDH-Wildtype_Glioblastoma	4	Primary	3	TMA	4
WGBM-30	IDH-Wildtype_Glioblastoma	4	Primary	2	TMA	4
WGBM-31	IDH-Wildtype_Glioblastoma	4	Primary	1	TMA	4
WGBM-32	IDH-Wildtype_Glioblastoma	4	Primary	3	TMA	4
WGBM-33	IDH-Wildtype_Glioblastoma	4	Primary	3	TMA	4
WGBM-34	IDH-Wildtype_Glioblastoma	4	Primary	3	TMA	4
WGBM-35	IDH-Wildtype_Glioblastoma	4	Primary	3	TMA	4
WGBM-36	IDH-Wildtype_Glioblastoma	4	Primary	3	TMA	4
WGBM-37	IDH-Wildtype_Glioblastoma	4	Primary	1	TMA	4
WGBM-38	IDH-Wildtype_Glioblastoma	4	Primary	3	TMA	4
WGBM-39	IDH-Wildtype_Glioblastoma	4	Primary	2	TMA	4
WGBM-40	IDH-Wildtype_Glioblastoma	4	Primary	2	TMA	4
WGBM-41	IDH-Wildtype_Glioblastoma	4	Primary	3	TMA	4
WGBM-42	IDH-Wildtype_Glioblastoma	4	Primary	1	TMA	4
WGBM-43	IDH-Wildtype_Glioblastoma	4	Primary	2	TMA	4
WGBM-44	IDH-Wildtype_Glioblastoma	4	Primary	0	TMA	4
WGBM-45	IDH-Wildtype_Glioblastoma	4	Primary	3	TMA	4
WGBM-46	IDH-Wildtype_Glioblastoma	4	Primary	2	TMA	4
WGBM-47	IDH-Wildtype_Glioblastoma	4	Primary	2	TMA	4
WGBM-48	IDH-Wildtype_Glioblastoma	4	Primary	2	TMA	4
WGBM-49	IDH-Wildtype_Glioblastoma	4	Primary	2	TMA	4
WGBM-50	IDH-Wildtype_Glioblastoma	4	Primary	3	TMA	4
WGBM-51	IDH-Wildtype_Glioblastoma	4	Primary	3	TMA	4
WGBM-52	IDH-Wildtype_Glioblastoma	4	Primary	1	TMA	4
WGBM-53	IDH-Wildtype_Glioblastoma	4	Primary	2	TMA	4
WGBM-54	IDH-Wildtype_Glioblastoma	4	Primary	3	TMA	4
WGBM-55	IDH-Wildtype_Glioblastoma	4	Primary	3	TMA	4
WGBM-56	IDH-Wildtype_Glioblastoma	4	Primary	3	TMA	4
WGBM-57	IDH-Wildtype_Glioblastoma	4	Primary	3	TMA	4
WGBM-58	IDH-Wildtype_Glioblastoma	4	Primary	3	TMA	4
WGBM-59	IDH-Wildtype_Glioblastoma	4	Primary	3	TMA	4
WGBM-60	IDH-Wildtype_Glioblastoma	4	Primary	3	TMA	4
WGBM-61	IDH-Wildtype_Glioblastoma	4	Primary	1	TMA	4
WGBM-62	IDH-Wildtype_Glioblastoma	4	Primary	3	TMA	4
WGBM-63	IDH-Wildtype_Glioblastoma	4	Primary	1	TMA	4
WGBM-64	IDH-Wildtype_Glioblastoma	4	Primary	2	TMA	4
WGBM-65	IDH-Wildtype_Glioblastoma	4	Primary	3	TMA	4
WGBM-66	IDH-Wildtype_Glioblastoma	4	Primary	1	TMA	4
WGBM-67	IDH-Wildtype_Glioblastoma	4	Primary	1	TMA	4
WGBM-68	IDH-Wildtype_Glioblastoma	4	Primary	2	TMA	4
WGBM-69	IDH-Wildtype_Glioblastoma	4	Primary	3	TMA	4
WGBM-70	IDH-Wildtype_Glioblastoma	4	Primary	3	TMA	4
WGBM-71	IDH-Wildtype_Glioblastoma	4	Primary	3	TMA	4
WGBM-72	IDH-Wildtype_Glioblastoma	4	Primary	3	TMA	4
WGBM-73	IDH-Wildtype_Glioblastoma	4	Primary	3	TMA	4
WGBM-74	IDH-Wildtype_Glioblastoma	4	Primary	3	TMA	4
WGBM-75	IDH-Wildtype_Glioblastoma	4	Primary	2	TMA	4
WGBM-76	IDH-Wildtype_Glioblastoma	4	Primary	3	TMA	4
WGBM-77	IDH-Wildtype_Glioblastoma	4	Primary	3	TMA	4
WGBM-78	IDH-Wildtype_Glioblastoma	4	Primary	1	TMA	4
WGBM-79	IDH-Wildtype_Glioblastoma	4	Primary	3	TMA	4
WGBM-80	IDH-Wildtype_Glioblastoma	4	Primary	3	TMA	4
WGBM-81	IDH-Wildtype_Glioblastoma	4	Primary	2	TMA	4
WGBM-82	IDH-Wildtype_Glioblastoma	4	Primary	0	TMA	4
WGBM-83	IDH-Wildtype_Glioblastoma	4	Primary	2	TMA	4
WGBM-84	IDH-Wildtype_Glioblastoma	4	Primary	2	TMA	4
WGBM-85	IDH-Wildtype_Glioblastoma	4	Primary	3	TMA	4
WGBM-86	IDH-Wildtype_Glioblastoma	4	Primary	2	TMA	4
WGBM-87	IDH-Wildtype_Glioblastoma	4	Primary	2	TMA	4
WGBM-88	IDH-Wildtype_Glioblastoma	4	Primary	3	TMA	4
WGBM-89	IDH-Wildtype_Glioblastoma	4	Primary	3	TMA	4
WGBM-90	IDH-Wildtype_Glioblastoma	4	Primary	3	TMA	4
WGBM-91	IDH-Wildtype_Glioblastoma	4	Primary	1	TMA	4
WGBM-92	IDH-Wildtype_Glioblastoma	4	Primary	1	TMA	4
WGBM-93	IDH-Wildtype_Glioblastoma	4	Primary	2	TMA	4
WGBM-94	IDH-Wildtype_Glioblastoma	4	Primary	3	TMA	4
WGBM-95	IDH-Wildtype_Glioblastoma	4	Primary	3	TMA	4
WGBM-96	IDH-Wildtype_Glioblastoma	4	Primary	2	TMA	4
WGBM-97	IDH-Wildtype_Glioblastoma	4	Primary	3	TMA	4
WGBM-98	IDH-Wildtype_Glioblastoma	4	Primary	2	TMA	4
WGBM-99	IDH-Wildtype_Glioblastoma	4	Recurrent	3	TMA	4
WGBM-100	IDH-Wildtype_Glioblastoma	4	Primary	3	TMA	4
WGBM-101	IDH-Wildtype_Glioblastoma	4	Recurrent	2	TMA	4
WGBM-102	IDH-Wildtype_Glioblastoma	4	Primary	1	TMA	4
WGBM-103	IDH-Wildtype_Glioblastoma	4	Recurrent	2	TMA	4
WGBM-104	IDH-Wildtype_Glioblastoma	4	Primary	2	TMA	4
WGBM-105	IDH-Wildtype_Glioblastoma	4	Recurrent	1	TMA	4
WGBM-106	IDH-Wildtype_Glioblastoma	4	Primary	3	TMA	4
WGBM-107	IDH-Wildtype_Glioblastoma	4	Recurrent	3	TMA	4
WGBM-108	IDH-Wildtype_Glioblastoma	4	Recurrent	3	TMA	4
WGBM-109	IDH-Wildtype_Glioblastoma	4	Primary	2	TMA	4
WGBM-110	IDH-Wildtype_Glioblastoma	4	Recurrent	3	TMA	4
WGBM-111	IDH-Wildtype_Glioblastoma	4	Recurrent	2	TMA	4
WGBM-112	IDH-Wildtype_Glioblastoma	4	Recurrent	2	TMA	4
WGBM-113	IDH-Wildtype_Glioblastoma	4	Primary	1	TMA	4
WGBM-114	IDH-Wildtype_Glioblastoma	4	Recurrent	2	TMA	4
WGBM-115	IDH-Wildtype_Glioblastoma	4	Primary	2	TMA	4
WGBM-116	IDH-Wildtype_Glioblastoma	4	Recurrent	1	TMA	4
WGBM-117	IDH-Wildtype_Glioblastoma	4	Primary	1	TMA	4
WGBM-118	IDH-Wildtype_Glioblastoma	4	Recurrent	3	TMA	4
WGBM-119	IDH-Wildtype_Glioblastoma	4	Recurrent	1	TMA	4
WGBM-120	IDH-Wildtype_Glioblastoma	4	Recurrent	1	TMA	4
WGBM-122	IDH-Wildtype_Glioblastoma	4	Recurrent	1	TMA	4
WGBM-123	IDH-Wildtype_Glioblastoma	4	Primary	1	TMA	4
WGBM-124	IDH-Wildtype_Glioblastoma	4	Recurrent	3	TMA	4
WGBM-125	IDH-Wildtype_Glioblastoma	4	Primary	2	TMA	4
WGBM-126	IDH-Wildtype_Glioblastoma	4	Recurrent	2	TMA	4
WGBM-127	IDH-Wildtype_Glioblastoma	4	Recurrent	3	TMA	4
WGBM-128	IDH-Wildtype_Glioblastoma	4	Recurrent	0	TMA	4
WGBM-129	IDH-Wildtype_Glioblastoma	4	Recurrent	3	TMA	4
WGBM-121	IDH-Wildtype_Glioblastoma	4	Recurrent	3	TMA	4
WGBM-130	IDH-Wildtype_Glioblastoma	4	Recurrent	2	TMA	4
WGBM-131	IDH-Wildtype_Glioblastoma	4	Recurrent	2	TMA	4
WGBM-132	IDH-Wildtype_Glioblastoma	4	Recurrent	1	TMA	4
WGBM-133	IDH-Wildtype_Glioblastoma	4	Recurrent	1	TMA	4
WGBM-134	IDH-Wildtype_Glioblastoma	4	Recurrent	3	TMA	4
WGBM-135	IDH-Wildtype_Glioblastoma	4	Recurrent	3	TMA	4
WGBM-136	IDH-Wildtype_Glioblastoma	4	Recurrent	1	TMA	4
WGBM-137	IDH-Wildtype_Glioblastoma	4	Recurrent	2	TMA	4
WGBM-138	IDH-Wildtype_Glioblastoma	4	Recurrent	3	TMA	4
WGBM-139	IDH-Wildtype_Glioblastoma	4	Recurrent	1	TMA	4
WGBM-140	IDH-Wildtype_Glioblastoma	4	Recurrent	3	TMA	4
WGBM-141	IDH-Wildtype_Glioblastoma	4	Recurrent	1	TMA	4
WGBM-142	IDH-Wildtype_Glioblastoma	4	Recurrent	3	TMA	4
WGBM-143	IDH-Wildtype_Glioblastoma	4	Recurrent	1	TMA	4
WGBM-144	IDH-Wildtype_Glioblastoma	4	Recurrent	1	TMA	4
WGBM-145	IDH-Wildtype_Glioblastoma	4	Recurrent	2	TMA	4
WGBM-146	IDH-Wildtype_Glioblastoma	4	Recurrent	3	TMA	4
WGBM-147	IDH-Wildtype_Glioblastoma	4	Recurrent	0	TMA	4
WGBM-148	IDH-Wildtype_Glioblastoma	4	Recurrent	1	TMA	4
WGBM-149	IDH-Wildtype_Glioblastoma	4	Recurrent	1	TMA	4
WGBM-150	IDH-Wildtype_Glioblastoma	4	Recurrent	3	TMA	4
WGBM-151	IDH-Wildtype_Glioblastoma	4	Recurrent	2	TMA	4
WGBM-152	IDH-Wildtype_Glioblastoma	4	Recurrent	1	TMA	4
WGBM-153	IDH-Wildtype_Glioblastoma	4	Recurrent	1	TMA	4
WGBM-154	IDH-Wildtype_Glioblastoma	4	Recurrent	1	TMA	4
WGBM-155	IDH-Wildtype_Glioblastoma	4	Recurrent	2	TMA	4
WGBM-156	IDH-Wildtype_Glioblastoma	4	Recurrent	2	TMA	4
WGBM-157	IDH-Wildtype_Glioblastoma	4	Primary	2	TMA	4
WGBM-158	IDH-Wildtype_Glioblastoma	4	Primary	3	TMA	4
WGBM-159	IDH-Wildtype_Glioblastoma	4	Primary	3	TMA	4
WGBM-160	IDH-Wildtype_Glioblastoma	4	Primary	2	TMA	4
WGBM-161	IDH-Wildtype_Glioblastoma	4	Primary	1	TMA	4
WGBM-162	IDH-Wildtype_Glioblastoma	4	Primary	1	TMA	4
WGBM-163	IDH-Wildtype_Glioblastoma	4	Primary	3	TMA	4
WGBM-164	IDH-Wildtype_Glioblastoma	4	Primary	3	TMA	4
WGBM-165	IDH-Wildtype_Glioblastoma	4	Primary	2	TMA	4
WGBM-166	IDH-Wildtype_Glioblastoma	4	Primary	3	TMA	4
WGBM-167	IDH-Wildtype_Glioblastoma	4	Primary	3	TMA	4
WGBM-168	IDH-Wildtype_Glioblastoma	4	Primary	1	TMA	4
WGBM-169	IDH-Wildtype_Glioblastoma	4	Recurrent	3	TMA	4
WGBM-170	IDH-Wildtype_Glioblastoma	4	Recurrent	3	TMA	4
WGBM-171	IDH-Wildtype_Glioblastoma	4	Recurrent	2	TMA	4
WGBM-172	IDH-Wildtype_Glioblastoma	4	Recurrent	3	TMA	4
PED-1	Pediatric_HGG	4	N/A	1	TMA	2
PED-2	Pediatric_HGG	4	N/A	2	TMA	2
PED-3	Pediatric_HGG	4	Primary	2	TMA	2
PED-4	Pediatric_HGG	4	N/A	2	TMA	2
PED-5	Pediatric_HGG	4	N/A	1	TMA	2
PED-6	Pediatric_HGG	4	Recurrent	3	TMA	2
PED-7	Pediatric_HGG	4	Recurrent	3	TMA	2
PED-8	Pediatric_HGG	4	Recurrent	3	TMA	2
PED-9	Pediatric_HGG	4	Primary	3	TMA	2
PED-10	Pediatric_HGG	4	Primary	3	TMA	2
PED-11	Pediatric_HGG	4	Recurrent	3	TMA	2
PED-12	Pediatric_HGG	4	Primary	1	TMA	2
PED-13	Pediatric_HGG	4	Primary	1	TMA	2
PED-14	Pediatric_HGG	4	Recurrent	1	TMA	2
PED-15	Pediatric_HGG	4	Primary	2	TMA	2
PED-16	Pediatric_HGG	4	Primary	1	TMA	2
PED-17	Pediatric_HGG	4	Recurrent	1	TMA	2
PED-18	Pediatric_HGG	4	Recurrent	1	TMA	2
PED-19	Pediatric_HGG	4	Recurrent	1	TMA	2
PED-20	Pediatric_HGG	4	Recurrent	1	TMA	2
PED-21	Pediatric_HGG	4	Primary	3	TMA	2
PED-22	Pediatric_HGG	4	Recurrent	3	TMA	2
PED-23	Pediatric_HGG	4	Recurrent	1	TMA	2
PED-24	Pediatric_HGG	4	Primary	3	TMA	2
PED-25	Pediatric_HGG	4	Primary	1	TMA	2
PED-26	Pediatric_HGG	4	Primary	0	TMA	2
PED-27	Pediatric_HGG	4	Recurrent	2	TMA	2
PED-28	Pediatric_HGG	4	Primary	1	TMA	2
DMG-1	Midline_Glioma	4	Primary	2	TMA	2
DMG-2	Midline_Glioma	4	Primary	1	TMA	2
DMG-3	Midline_Glioma	4	Primary	3	TMA	2
DMG-4	Midline_Glioma	4	Recurrent	3	TMA	2
DMG-5	Midline_Glioma	4	Primary	3	TMA	2
DMG-6	Midline_Glioma	4	Recurrent	2	TMA	2
DMG-7	Midline_Glioma	4	Primary	1	TMA	2
DMG-8	Midline_Glioma	4	Recurrent	3	TMA	2
DMG-9	Midline_Glioma	4	Primary	3	TMA	2
DMG-10	Midline_Glioma	4	Recurrent	2	TMA	2
DMG-11	Midline_Glioma	4	Primary	2	TMA	2
OLIG-01	Oligodendroglioma	2	Primary	3	TMA	4
OLIG-02	Oligodendroglioma	2	Primary	3	TMA	4
OLIG-03	Oligodendroglioma	2	Primary	3	TMA	4
OLIG-04	Oligodendroglioma	2	Primary	1	TMA	4
OLIG-05	Oligodendroglioma	2	Primary	3	TMA	4
OLIG-06	Oligodendroglioma	2	Primary	2	TMA	4
OLIG-07	Oligodendroglioma	2	Primary	3	TMA	4
OLIG-08	Oligodendroglioma	2	Primary	2	TMA	4
OLIG-09	Oligodendroglioma	2	Primary	1	TMA	4
OLIG-10	Oligodendroglioma	2	Primary	1	TMA	4
OLIG-11	Oligodendroglioma	2	Primary	3	TMA	4
OLIG-12	Oligodendroglioma	2	Primary	3	TMA	4
OLIG-13	Oligodendroglioma	2	Recurrent	3	TMA	4
OLIG-14	Oligodendroglioma	2	Recurrent	2	TMA	4
AOLIG-01	Anaplastic_Oligodendroglioma	3	Primary	3	TMA	4
AOLIG-02	Anaplastic_Oligodendroglioma	3	Primary	2	TMA	4
AOLIG-03	Anaplastic_Oligodendroglioma	3	Primary	3	TMA	4
AOLIG-04	Anaplastic_Oligodendroglioma	3	Primary	3	TMA	4
AOLIG-05	Anaplastic_Oligodendroglioma	3	Primary	2	TMA	4
AOLIG-06	Anaplastic_Oligodendroglioma	3	Primary	3	TMA	4
AOLIG-07	Anaplastic_Oligodendroglioma	3	Recurrent	3	TMA	4
AOLIG-08	Anaplastic_Oligodendroglioma	3	Recurrent	3	TMA	4
AOLIG-09	Anaplastic_Oligodendroglioma	3	Recurrent	3	TMA	4
AOLIG-10	Anaplastic_Oligodendroglioma	3	Recurrent	3	TMA	4
AOLIG-11	Anaplastic_Oligodendroglioma	3	Recurrent	2	TMA	4
AOLIG-12	Anaplastic_Oligodendroglioma	3	Recurrent	1	TMA	4
AOLIG-13	Anaplastic_Oligodendroglioma	3	Recurrent	1	TMA	4
AOLIG-14	Anaplastic_Oligodendroglioma	3	Recurrent	3	TMA	4
AOLIG-15	Anaplastic_Oligodendroglioma	3	Recurrent	1	TMA	4
JPA-01	Pilocytic_Astrocytoma	1	Primary	2	TMA	3
JPA-02	Pilocytic_Astrocytoma	1	Primary	2	TMA	3
JPA-03	Pilocytic_Astrocytoma	1	Primary	2	TMA	3
JPA-04	Pilocytic_Astrocytoma	1	Primary	3	TMA	3
JPA-05	Pilocytic_Astrocytoma	1	Primary	2	TMA	3
JPA-06	Pilocytic_Astrocytoma	1	Primary	2	TMA	3
JPA-07	Pilocytic_Astrocytoma	1	Primary	2	TMA	3
JPA-08	Pilocytic_Astrocytoma	1	Primary	2	TMA	3
JPA-09	Pilocytic_Astrocytoma	1	Primary	3	TMA	3
JPA-10	Pilocytic_Astrocytoma	1	Primary	1	TMA	3
JPA-11	Pilocytic_Astrocytoma	1	Primary	1	TMA	3
JPA-12	Pilocytic_Astrocytoma	1	Primary	2	TMA	3
JPA-13	Pilocytic_Astrocytoma	1	Primary	3	TMA	3
JPA-14	Pilocytic_Astrocytoma	1	Primary	3	TMA	3
JPA-15	Pilocytic_Astrocytoma	1	Primary	2	TMA	3
JPA-16	Pilocytic_Astrocytoma	1	Primary	3	TMA	3
JPA-17	Pilocytic_Astrocytoma	1	Primary	2	TMA	3
JPA-18	Pilocytic_Astrocytoma	1	Primary	1	TMA	3
JPA-19	Pilocytic_Astrocytoma	1	Primary	1	TMA	3
JPA-20	Pilocytic_Astrocytoma	1	Recurrent	2	TMA	3
JPA-21	Pilocytic_Astrocytoma	1	N/A	2	TMA	3
JPA-22	Pilocytic_Astrocytoma	1	N/A	1	TMA	3
MEN-01	Meningioma	1	Primary	3	TMA	3
MEN-02	Meningioma	1	Primary	3	TMA	3
MEN-03	Meningioma	1	Primary	2	TMA	3
MEN-04	Meningioma	1	Primary	2	TMA	3
MEN-05	Meningioma	1	Primary	3	TMA	3
MEN-06	Meningioma	1	Primary	3	TMA	3
MEN-07	Meningioma	1	Primary	3	TMA	3
MEN-08	Meningioma	1	Primary	3	TMA	3
MEN-09	Meningioma	1	Primary	3	TMA	3
MEN-10	Meningioma	1	Primary	3	TMA	3
MEN-11	Meningioma	1	Primary	3	TMA	3
MEN-12	Meningioma	1	Primary	3	TMA	3
MEN-13	Meningioma	1	Primary	3	TMA	3
MEN-14	Meningioma	1	Primary	3	TMA	3
MEN-15	Meningioma	1	Primary	3	TMA	3
MEN-16	Meningioma	1	Primary	3	TMA	3
MEN-17	Meningioma	1	Primary	3	TMA	3
MEN-18	Meningioma	1	Primary	3	TMA	3
MEN-19	Meningioma	1	Primary	3	TMA	3
MEN-20	Meningioma	1	Primary	3	TMA	3
MEN-21	Meningioma	1	Primary	3	TMA	3
MEN-22	Meningioma	1	Primary	3	TMA	3
MEN-23	Meningioma	1	Primary	3	TMA	3
MEN-24	Meningioma	1	Primary	3	TMA	3
MEN-25	Meningioma	1	Primary	3	TMA	3
MEN-26	Meningioma	1	Primary	3	TMA	3
MEN-27	Meningioma	1	Primary	3	TMA	3
MEN-28	Meningioma	1	Primary	3	TMA	3
MEN-29	Meningioma	1	Primary	3	TMA	3
MEN-30	Meningioma	1	Recurrent	3	TMA	3
MEN-31	Meningioma	1	Primary	3	TMA	3
MEN-32	Meningioma	1	Primary	3	TMA	3
MEN-33	Meningioma	1	Primary	3	TMA	3
MEN-34	Meningioma	1	Primary	3	TMA	3
MEN-35	Meningioma	1	Primary	3	TMA	3
MEN-36	Meningioma	1	Primary	3	TMA	3
MEN-37	Meningioma	1	Primary	3	TMA	3
MEN-38	Meningioma	1	Primary	3	TMA	3
MEN-39	Meningioma	1	Primary	3	TMA	3
MEN-40	Meningioma	1	Primary	3	TMA	3
MEN-41	Meningioma	1	Primary	2	TMA	3
MEN-42	Meningioma	1	Primary	3	TMA	3
MEN-43	Meningioma	1	Primary	3	TMA	3
MEN-44	Meningioma	1	Primary	3	TMA	3
MEN-45	Meningioma	1	Primary	3	TMA	3
MEN-46	Meningioma	1	Primary	3	TMA	3
MEN-47	Meningioma	1	Primary	3	TMA	3
MEN-48	Meningioma	1	Primary	3	TMA	3
MEN-49	Meningioma	1	Primary	3	TMA	3
MEN-50	Meningioma	1	Primary	3	TMA	3
MEN-51	Meningioma	1	Primary	3	TMA	3
MEN-52	Meningioma	1	Primary	3	TMA	3
MEN-53	Meningioma	1	Primary	3	TMA	3
MEN-54	Meningioma	1	Primary	3	TMA	3
MEN-55	Meningioma	1	Primary	3	TMA	3
MEN-56	Meningioma	1	Primary	3	TMA	3
MEN-57	Meningioma	1	Primary	3	TMA	3
MEN-58	Meningioma	1	Primary	1	TMA	3
MEN-59	Meningioma	1	Primary	3	TMA	3
MEN-60	Meningioma	1	Primary	3	TMA	3
MEN-61	Meningioma	1	Primary	3	TMA	3
MEN-62	Meningioma	1	Primary	3	TMA	3
MEN-63	Meningioma	1	Primary	3	TMA	3
MEN-64	Meningioma	1	Primary	3	TMA	3
MEN-65	Meningioma	1	Primary	3	TMA	3
MEN-66	Meningioma	1	Primary	3	TMA	3
MEN-67	Meningioma	1	Primary	3	TMA	3
MEN-68	Meningioma	1	Recurrent	3	TMA	3
MEN-69	Meningioma	1	Primary	3	TMA	3
MEN-70	Meningioma	1	Primary	3	TMA	3
MEN-71	Meningioma	1	Primary	3	TMA	3
MEN-72	Meningioma	1	Primary	3	TMA	3
MEN-73	Meningioma	1	Primary	3	TMA	3
MEN-74	Meningioma	1	Primary	3	TMA	3
MEN-75	Meningioma	1	Primary	3	TMA	3
MEN-76	Meningioma	1	Primary	3	TMA	3
MEN-77	Meningioma	1	Primary	3	TMA	3
MEN-78	Meningioma	1	Primary	3	TMA	3
MEN-79	Meningioma	1	Primary	3	TMA	3
MEN-80	Meningioma	1	Primary	3	TMA	3
MEN-81	Meningioma	1	Primary	3	TMA	3
MEN-82	Meningioma	1	Primary	3	TMA	3
MEN-83	Meningioma	1	Primary	1	TMA	3
MEN-84	Meningioma	1	Primary	3	TMA	3
MEN-85	Meningioma	1	Primary	2	TMA	3
MEN-86	Meningioma	1	Primary	2	TMA	3
MEN-87	Meningioma	1	Primary	3	TMA	3
MEN-88	Meningioma	1	Primary	3	TMA	3
MEN-89	Meningioma	1	Primary	3	TMA	3
MEN-90	Meningioma	1	Primary	3	TMA	3
MEN-91	Meningioma	1	Primary	3	TMA	3
MEN-92	Meningioma	1	Primary	3	TMA	3
MEN-93	Meningioma	1	Primary	3	TMA	3
MEN-94	Meningioma	1	Primary	3	TMA	3
MEN-95	Meningioma	1	Primary	3	TMA	3
MEN-96	Meningioma	1	Primary	3	TMA	3
MEN-97	Meningioma	1	Primary	3	TMA	3
MEN-98	Meningioma	1	Primary	3	TMA	3
MEN-99	Meningioma	1	Primary	3	TMA	3
MEN-100	Meningioma	1	Primary	2	TMA	3
MEN-101	Meningioma	1	Primary	3	TMA	3
MEN-102	Meningioma	1	Primary	3	TMA	3
MEN-103	Meningioma	1	Primary	3	TMA	3
MEN-104	Meningioma	1	Primary	2	TMA	3
MEN-105	Meningioma	1	Primary	3	TMA	3
MEN-106	Meningioma	1	Primary	3	TMA	3
MEN-107	Meningioma	1	Primary	3	TMA	3
MEN-108	Meningioma	1	Primary	3	TMA	3
MEN-109	Meningioma	1	Primary	3	TMA	3
MEN-110	Meningioma	1	Primary	3	TMA	3
MEN-111	Meningioma	1	Primary	2	TMA	3
MEN-112	Meningioma	1	Primary	3	TMA	3
MEN-113	Meningioma	1	Primary	3	TMA	3
MEN-114	Meningioma	1	Primary	3	TMA	3
MEN-115	Meningioma	1	Primary	3	TMA	3
MEN-116	Meningioma	1	Primary	3	TMA	3
MEN-117	Meningioma	1	Primary	3	TMA	3
MEN-118	Meningioma	1	Primary	3	TMA	3
MEN-119	Meningioma	1	Primary	3	TMA	3
MEN-120	Meningioma	1	Recurrent	3	TMA	3
MEN-121	Meningioma	1	Recurrent	3	TMA	3
MEN-122	Meningioma	1	Recurrent	2	TMA	3
MEN-123	Meningioma	1	Recurrent	2	TMA	3
MEN-124	Meningioma	1	Recurrent	3	TMA	3
MEN-125	Meningioma	1	Recurrent	3	TMA	3
MEN-126	Meningioma	1	Primary	3	TMA	3
MEN-127	Meningioma	1	Primary	3	TMA	3
MEN-128	Meningioma	1	Primary	3	TMA	3
MEN-129	Meningioma	1	Primary	3	TMA	3
MEN-130	Meningioma	1	Primary	3	TMA	3
MEN-131	Meningioma	1	Primary	2	TMA	3
MEN-132	Meningioma	1	Primary	0	TMA	3
MEN-133	Meningioma	1	Primary	3	TMA	3
MEN-134	Meningioma	1	Primary	3	TMA	3
MEN-135	Meningioma	1	Primary	3	TMA	3
MEN-136	Meningioma	1	Primary	3	TMA	3
MEN-137	Meningioma	1	Primary	3	TMA	3
MEN-138	Meningioma	1	Primary	1	TMA	3
MEN-139	Meningioma	1	Recurrent	3	TMA	3
AMEN-01	Atypical_Meningioma	2	Primary	2	TMA	3
AMEN-02	Atypical_Meningioma	2	Primary	2	TMA	3
AMEN-03	Atypical_Meningioma	2	Primary	0	TMA	3
AMEN-04	Atypical_Meningioma	2	Primary	3	TMA	3
AMEN-05	Atypical_Meningioma	2	Primary	2	TMA	3
AMEN-06	Atypical_Meningioma	2	Primary	1	TMA	3
AMEN-07	Atypical_Meningioma	2	Primary	2	TMA	3
AMEN-08	Atypical_Meningioma	2	Primary	3	TMA	3
AMEN-09	Atypical_Meningioma	2	Primary	2	TMA	3
AMEN-10	Atypical_Meningioma	2	Primary	3	TMA	3
AMEN-11	Atypical_Meningioma	2	Primary	3	TMA	3
AMEN-12	Atypical_Meningioma	2	Primary	1	TMA	3
AMEN-13	Atypical_Meningioma	2	Primary	3	TMA	3
AMEN-14	Atypical_Meningioma	2	Primary	3	TMA	3
AMEN-15	Atypical_Meningioma	2	Primary	0	TMA	3
AMEN-16	Atypical_Meningioma	2	Primary	2	TMA	3
AMEN-17	Atypical_Meningioma	2	Primary	2	TMA	3
AMEN-18	Atypical_Meningioma	2	Primary	3	TMA	3
AMEN-19	Atypical_Meningioma	2	Primary	1	TMA	3
AMEN-20	Atypical_Meningioma	2	Primary	3	TMA	3
AMEN-21	Atypical_Meningioma	2	Primary	3	TMA	3
AMEN-22	Atypical_Meningioma	2	Primary	2	TMA	3
AMEN-23	Atypical_Meningioma	2	Primary	2	TMA	3
AMEN-24	Atypical_Meningioma	2	Primary	2	TMA	3
AMEN-25	Atypical_Meningioma	2	Primary	3	TMA	3
AMEN-26	Atypical_Meningioma	2	Primary	3	TMA	3
AMEN-27	Atypical_Meningioma	2	Primary	2	TMA	3
AMEN-28	Atypical_Meningioma	2	Primary	2	TMA	3
AMEN-29	Atypical_Meningioma	2	Primary	3	TMA	3
AMEN-30	Atypical_Meningioma	2	Primary	3	TMA	3
AMEN-31	Atypical_Meningioma	2	Primary	1	TMA	3
AMEN-32	Atypical_Meningioma	2	Primary	2	TMA	3
AMEN-33	Atypical_Meningioma	2	Primary	3	TMA	3
AMEN-34	Atypical_Meningioma	2	Primary	1	TMA	3
AMEN-35	Atypical_Meningioma	2	Primary	2	TMA	3
AMEN-36	Atypical_Meningioma	2	Primary	1	TMA	3
AMEN-37	Atypical_Meningioma	2	Primary	2	TMA	3
AMEN-38	Atypical_Meningioma	2	Primary	1	TMA	3
AMEN-39	Atypical_Meningioma	2	Primary	2	TMA	3
AMEN-40	Atypical_Meningioma	2	Primary	3	TMA	3
AMEN-41	Atypical_Meningioma	2	Primary	3	TMA	3
AMEN-42	Atypical_Meningioma	2	Primary	3	TMA	3
AMEN-43	Atypical_Meningioma	2	Primary	3	TMA	3
AMEN-44	Atypical_Meningioma	2	Primary	3	TMA	3
AMEN-45	Atypical_Meningioma	2	Primary	0	TMA	3
AMEN-46	Atypical_Meningioma	2	Primary	3	TMA	3
AMEN-47	Atypical_Meningioma	2	Primary	2	TMA	3
AMEN-48	Atypical_Meningioma	2	Primary	2	TMA	3
AMEN-49	Atypical_Meningioma	2	Primary	3	TMA	3
AMEN-50	Atypical_Meningioma	2	Recurrent	3	TMA	3
AMEN-51	Atypical_Meningioma	2	Recurrent	3	TMA	3
AMEN-52	Atypical_Meningioma	2	Recurrent	2	TMA	3
AMEN-53	Atypical_Meningioma	2	Recurrent	2	TMA	3
AMEN-54	Atypical_Meningioma	2	Recurrent	2	TMA	3
AMEN-55	Atypical_Meningioma	2	Recurrent	2	TMA	3
AMEN-56	Atypical_Meningioma	2	Recurrent	2	TMA	3
AMEN-57	Atypical_Meningioma	2	Recurrent	3	TMA	3
ANMEN-01	Anaplastic_Meningioma	3	Primary	3	TMA	3
ANMEN-02	Anaplastic_Meningioma	3	Primary	3	TMA	3
ANMEN-03	Anaplastic_Meningioma	3	Primary	3	TMA	3
ANMEN-04	Anaplastic_Meningioma	3	Primary	2	TMA	3
ANMEN-05	Anaplastic_Meningioma	3	Primary	3	TMA	3
ANMEN-06	Anaplastic_Meningioma	3	Primary	2	TMA	3
ANMEN-07	Anaplastic_Meningioma	3	Primary	3	TMA	3
ANMEN-08	Anaplastic_Meningioma	3	Primary	2	TMA	3
ANMEN-09	Anaplastic_Meningioma	3	Primary	1	TMA	3
ANMEN-10	Anaplastic_Meningioma	3	Primary	2	TMA	3
ANMEN-11	Anaplastic_Meningioma	3	Primary	2	TMA	3
ANMEN-12	Anaplastic_Meningioma	3	Recurrent	2	TMA	3
ANMEN-13	Anaplastic_Meningioma	3	Recurrent	2	TMA	3
ANMEN-14	Anaplastic_Meningioma	3	Recurrent	2	TMA	3
ANMEN-15	Anaplastic_Meningioma	3	Recurrent	3	TMA	3
ANMEN-16	Anaplastic_Meningioma	3	Recurrent	3	TMA	3
ANMEN-17	Anaplastic_Meningioma	3	Recurrent	0	TMA	3
ANMEN-18	Anaplastic_Meningioma	3	Recurrent	0	TMA	3
ANMEN-19	Anaplastic_Meningioma	3	Recurrent	3	TMA	3
EP-01	Ependymoma	2	Primary	0	TMA	4
EP-02	Ependymoma	2	Primary	0	TMA	4
EP-03	Ependymoma	2	Primary	1	TMA	4
EP-04	Ependymoma	2	Primary	0	TMA	4
EP-05	Ependymoma	2	Primary	1	TMA	4
EP-06	Ependymoma	2	Primary	2	TMA	4
EP-07	Ependymoma	2	Primary	3	TMA	4
EP-08	Ependymoma	2	Primary	0	TMA	4
EP-09	Ependymoma	2	Primary	1	TMA	4
EP-10	Ependymoma	2	Primary	0	TMA	4
EP-11	Ependymoma	2	Primary	0	TMA	4
EP-12	Ependymoma	2	Primary	1	TMA	4
EP-13	Ependymoma	2	Primary	0	TMA	4
EP-14	Ependymoma	2	Primary	1	TMA	4
EP-15	Ependymoma	2	Primary	0	TMA	4
EP-16	Ependymoma	2	Primary	0	TMA	4
EP-17	Ependymoma	2	Primary	1	TMA	4
EP-18	Ependymoma	2	Primary	1	TMA	4
EP-19	Ependymoma	2	Primary	0	TMA	4
EP-20	Ependymoma	2	Primary	1	TMA	4
EP-21	Ependymoma	2	Primary	0	TMA	4
EP-22	Ependymoma	2	Primary	3	TMA	4
EP-23	Ependymoma	2	Primary	0	TMA	4
EP-24	Ependymoma	2	Primary	1	TMA	4
EP-25	Ependymoma	2	Primary	2	TMA	4
EP-26	Ependymoma	2	Recurrent	0	TMA	4
EP-27	Ependymoma	2	Recurrent	0	TMA	4
EP-28	Ependymoma	2	Recurrent	0	TMA	4
EP-29	Ependymoma	2	N/A	0	TMA	4
EP-30	Ependymoma	2	N/A	0	TMA	4
AEP-01	Anaplastic_Ependymoma	3	Primary	0	TMA	4
AEP-02	Anaplastic_Ependymoma	3	Primary	0	TMA	4
AEP-03	Anaplastic_Ependymoma	3	Primary	0	TMA	4
AEP-04	Anaplastic_Ependymoma	3	Primary	1	TMA	4
AEP-05	Anaplastic_Ependymoma	3	Primary	0	TMA	4
AEP-06	Anaplastic_Ependymoma	3	Primary	1	TMA	4
AEP-07	Anaplastic_Ependymoma	3	Primary	0	TMA	4
AEP-08	Anaplastic_Ependymoma	3	Primary	0	TMA	4
AEP-09	Anaplastic_Ependymoma	3	Primary	0	TMA	4
AEP-10	Anaplastic_Ependymoma	3	Primary	0	TMA	4
AEP-11	Anaplastic_Ependymoma	3	Recurrent	0	TMA	4
AEP-12	Anaplastic_Ependymoma	3	Recurrent	0	TMA	4
AEP-13	Anaplastic_Ependymoma	3	Recurrent	0	TMA	4
AEP-14	Anaplastic_Ependymoma	3	N/A	2	TMA	4
MED-01	Medulloblastoma	4	Primary	0	TMA	3
MED-02	Medulloblastoma	4	Primary	0	TMA	3
MED-03	Medulloblastoma	4	Primary	0	TMA	3
MED-04	Medulloblastoma	4	Primary	0	TMA	3
MED-05	Medulloblastoma	4	Primary	0	TMA	3
MED-06	Medulloblastoma	4	Primary	0	TMA	3
MED-07	Medulloblastoma	4	Primary	0	TMA	3
MED-08	Medulloblastoma	4	Primary	0	TMA	3
MED-09	Medulloblastoma	4	Primary	0	TMA	3
MED-10	Medulloblastoma	4	Primary	0	TMA	3
MED-11	Medulloblastoma	4	Primary	0	TMA	3
MED-12	Medulloblastoma	4	Primary	0	TMA	3
MED-13	Medulloblastoma	4	Primary	0	TMA	3
MED-14	Medulloblastoma	4	Primary	0	TMA	3
MED-15	Medulloblastoma	4	Primary	0	TMA	3
MED-16	Medulloblastoma	4	Primary	0	TMA	3
MED-17	Medulloblastoma	4	Primary	0	TMA	3
MED-18	Medulloblastoma	4	Primary	0	TMA	3
MED-19	Medulloblastoma	4	Primary	0	TMA	3
MED-20	Medulloblastoma	4	Primary	0	TMA	3
MED-21	Medulloblastoma	4	Primary	0	TMA	3
MED-22	Medulloblastoma	4	Primary	0	TMA	3
MED-23	Medulloblastoma	4	Primary	0	TMA	3
MED-24	Medulloblastoma	4	Primary	0	TMA	3
ACP-01	Adamantinomatous_Craniopharyngioma	1	Primary	0	Whole_Slide	1
ACP-02	Adamantinomatous_Craniopharyngioma	1	Primary	0	Whole_Slide	1
ACP-03	Adamantinomatous_Craniopharyngioma	1	Primary	0	Whole_Slide	1
ACP-04	Adamantinomatous_Craniopharyngioma	1	Primary	0	Whole_Slide	1
ACP-05	Adamantinomatous_Craniopharyngioma	1	Primary	0	Whole_Slide	1
ACP-06	Adamantinomatous_Craniopharyngioma	1	Primary	0	Whole_Slide	1
ACP-07	Adamantinomatous_Craniopharyngioma	1	Primary	0	Whole_Slide	1
ACP-08	Adamantinomatous_Craniopharyngioma	1	Primary	0	Whole_Slide	1
ACP-09	Adamantinomatous_Craniopharyngioma	1	Primary	0	Whole_Slide	1
ACP-10	Adamantinomatous_Craniopharyngioma	1	Primary	0	Whole_Slide	1
ACP-11	Adamantinomatous_Craniopharyngioma	1	Primary	0	Whole_Slide	1
ACP-12	Adamantinomatous_Craniopharyngioma	1	Primary	0	Whole_Slide	1
ACP-13	Adamantinomatous_Craniopharyngioma	1	Primary	0	Whole_Slide	1
ACP-14	Adamantinomatous_Craniopharyngioma	1	Primary	0	Whole_Slide	1
ACP-15	Adamantinomatous_Craniopharyngioma	1	Recurrent	0	Whole_Slide	1
ACP-16	Adamantinomatous_Craniopharyngioma	1	Primary	0	Whole_Slide	1
ACP-17	Adamantinomatous_Craniopharyngioma	1	Recurrent	0	Whole_Slide	1
ACP-18	Adamantinomatous_Craniopharyngioma	1	Recurrent	0	Whole_Slide	1
ACP-19	Adamantinomatous_Craniopharyngioma	1	Recurrent	0	Whole_Slide	1
ACP-20	Adamantinomatous_Craniopharyngioma	1	Recurrent	0	Whole_Slide	1
ACP-21	Adamantinomatous_Craniopharyngioma	1	Recurrent	0	Whole_Slide	1
ACP-22	Adamantinomatous_Craniopharyngioma	1	Recurrent	0	Whole_Slide	1
PCP-01	Papillary_Craniopharyngioma	1	Primary	3	Whole_Slide	1
PCP-02	Papillary_Craniopharyngioma	1	Primary	3	Whole_Slide	1
PCP-03	Papillary_Craniopharyngioma	1	Primary	3	Whole_Slide	1
PCP-04	Papillary_Craniopharyngioma	1	Primary	3	Whole_Slide	1
PCP-05	Papillary_Craniopharyngioma	1	Primary	3	Whole_Slide	1
PCP-06	Papillary_Craniopharyngioma	1	Primary	2	Whole_Slide	1
PCP-07	Papillary_Craniopharyngioma	1	Primary	2	Whole_Slide	1
PCP-08	Papillary_Craniopharyngioma	1	Recurrent	2	Whole_Slide	1
PCP-09	Papillary_Craniopharyngioma	1	Primary	3	Whole_Slide	1
PCP-10	Papillary_Craniopharyngioma	1	Recurrent	3	Whole_Slide	1
PCP-11	Papillary_Craniopharyngioma	1	Recurrent	3	Whole_Slide	1
PCP-12	Papillary_Craniopharyngioma	1	Primary	3	Whole_Slide	1
PCP-13	Papillary_Craniopharyngioma	1	Recurrent	3	Whole_Slide	1
PCP-14	Papillary_Craniopharyngioma	1	Recurrent	3	Whole_Slide	1
PCP-15	Papillary_Craniopharyngioma	1	Recurrent	3	Whole_Slide	1
PCP-16	Papillary_Craniopharyngioma	1	Recurrent	3	Whole_Slide	1

[truncated: 23 more sheets: 5a-1, 5a-2, 5a-3, 5b, 5d, 5e, 5f-k, 5l, 6c, 7i, S1f, S1g, S5a, S5b, S5c, S5d, S6a, S6b, S7h,i, S8a-1 …]
